# Supplementary material for: Colobopsis explodens sp. n., model species for studies on “exploding ants” (Hymenoptera, Formicidae), with biological notes and first illustrations of males of the Colobopsis cylindrica group
Source: Zookeys. 2018 Apr 19;(751):1–40. doi: 10.3897/zookeys.751.22661 (PMC5919914; doi:10.3897/zookeys.751.22661)
Supplement: XML Treatment for Colobopsis explodens [file zookeys.751.22661-treatment1.xml]

<!DOCTYPE tp:taxon-treatment
  PUBLIC "-//TaxonX//DTD Taxonomic Treatment Publishing DTD v0 20100105//EN" "tax-treatment-NSO.dtd">
<tp:taxon-treatment xmlns:tp="http://www.plazi.org/taxpub"><tp:treatment-meta><kwd-group><label>Taxon classification</label><kwd><named-content xmlns:xlink="http://www.w3.org/1999/xlink" content-type="kingdom">Animalia</named-content></kwd><kwd><named-content xmlns:xlink="http://www.w3.org/1999/xlink" content-type="order">Hymenoptera</named-content></kwd><kwd><named-content xmlns:xlink="http://www.w3.org/1999/xlink" content-type="family">Formicidae</named-content></kwd></kwd-group><mixed-citation publication-type="journal"><person-group><name><surname>Laciny</surname><given-names>Alice</given-names></name><name><surname>Zettel</surname><given-names>Herbert</given-names></name><name><surname>Kopchinskiy</surname><given-names>Alexey</given-names></name><name><surname>Pretzer</surname><given-names>Carina</given-names></name><name><surname>Pal</surname><given-names>Anna</given-names></name><name><surname>Salim</surname><given-names>Kamariah Abu</given-names></name><name><surname>Rahimi</surname><given-names>Mohammad Javad</given-names></name><name><surname>Hoenigsberger</surname><given-names>Michaela</given-names></name><name><surname>Lim</surname><given-names>Linda</given-names></name><name><surname>Jaitrong</surname><given-names>Weeyawat</given-names></name><name><surname>Druzhinina</surname><given-names>Irina S.</given-names></name></person-group><article-title>
          <italic><tp:taxon-name><tp:taxon-name-part taxon-name-part-type="genus" reg="Colobopsis">Colobopsis</tp:taxon-name-part> <tp:taxon-name-part taxon-name-part-type="species" reg="explodens">explodens</tp:taxon-name-part></tp:taxon-name></italic> sp. n., model species for studies on “exploding ants” (<tp:taxon-name><tp:taxon-name-part taxon-name-part-type="order">Hymenoptera</tp:taxon-name-part></tp:taxon-name>, <tp:taxon-name><tp:taxon-name-part taxon-name-part-type="family">Formicidae</tp:taxon-name-part></tp:taxon-name>), with biological notes and first illustrations of males of the <italic><tp:taxon-name><tp:taxon-name-part taxon-name-part-type="genus" reg="Colobopsis">Colobopsis</tp:taxon-name-part> <tp:taxon-name-part taxon-name-part-type="species" reg="cylindrica">cylindrica</tp:taxon-name-part></tp:taxon-name></italic> group</article-title><source>Zookeys</source><day>19</day><month>4</month><year>2018</year><volume>2018</volume><issue>751</issue><fpage>1</fpage><lpage>40</lpage><pub-id pub-id-type="doi">10.3897/zookeys.751.22661</pub-id></mixed-citation></tp:treatment-meta><tp:nomenclature><tp:taxon-name>
            <tp:taxon-name-part taxon-name-part-type="genus" reg="Colobopsis">Colobopsis</tp:taxon-name-part>
            <tp:taxon-name-part taxon-name-part-type="species" reg="explodens">explodens</tp:taxon-name-part>
            <object-id xmlns:xlink="http://www.w3.org/1999/xlink" content-type="zoobank" xlink:type="simple">http://zoobank.org/DB4767B0-C745-4843-BE3F-B17DBCEB3A96</object-id>
          </tp:taxon-name><tp:taxon-authority>Laciny &amp; Zettel</tp:taxon-authority><tp:taxon-status xmlns:xlink="http://www.w3.org/1999/xlink" xlink:type="simple">sp. n.</tp:taxon-status><xref ref-type="fig" rid="F2">Figs 2</xref><xref ref-type="fig" rid="F3">, 3</xref><xref ref-type="fig" rid="F4">, 4</xref><xref ref-type="fig" rid="F5">, 5</xref><xref ref-type="fig" rid="F6">, 6</xref><xref ref-type="fig" rid="F7">, 7</xref><xref ref-type="fig" rid="F8">, 8</xref><xref ref-type="fig" rid="F9">, 9</xref><xref ref-type="supplementary-material" rid="S1">; Suppl. materials 1</xref><xref ref-type="supplementary-material" rid="S2">, 2</xref><xref ref-type="supplementary-material" rid="S3">, 3</xref><xref ref-type="supplementary-material" rid="S4">, 4</xref><xref ref-type="supplementary-material" rid="S5">, 5</xref><xref ref-type="supplementary-material" rid="S6">, 6</xref><xref ref-type="supplementary-material" rid="S7">, 7</xref><tp:nomenclature-citation-list><tp:nomenclature-citation><tp:taxon-name>
                <tp:taxon-name-part taxon-name-part-type="genus" reg="Camponotus">Camponotus</tp:taxon-name-part> (<tp:taxon-name-part taxon-name-part-type="subgenus" reg="Colobopsis">Colobopsis</tp:taxon-name-part>)</tp:taxon-name><comment>sp. Yellow Goo: <xref ref-type="bibr" rid="B9">Davidson et al. 2007</xref>: 470.</comment></tp:nomenclature-citation><tp:nomenclature-citation><tp:taxon-name>
                <tp:taxon-name-part taxon-name-part-type="genus" reg="Camponotus">Camponotus</tp:taxon-name-part> (<tp:taxon-name-part taxon-name-part-type="subgenus" reg="Colobopsis">Colobopsis</tp:taxon-name-part>)</tp:taxon-name><comment>sp. <abbrev xmlns:xlink="http://www.w3.org/1999/xlink" xlink:title="“yellow goo”" id="ABBRID0ELIBG" xlink:type="simple">YG</abbrev>: <xref ref-type="bibr" rid="B6">Cook 2008</xref>. <xref ref-type="bibr" rid="B10">Davidson et al. 2012</xref>: 488.</comment></tp:nomenclature-citation><tp:nomenclature-citation><tp:taxon-name>
                <tp:taxon-name-part taxon-name-part-type="genus" reg="Colobopsis">Colobopsis</tp:taxon-name-part>
              </tp:taxon-name><comment>sp. <abbrev xmlns:xlink="http://www.w3.org/1999/xlink" xlink:title="“yellow goo”" id="ABBRID0EBJBG" xlink:type="simple">YG</abbrev>: <xref ref-type="bibr" rid="B8">Davidson et al. 2016</xref>: 518. <xref ref-type="bibr" rid="B34">Laciny et al. 2017</xref>: 95.</comment></tp:nomenclature-citation></tp:nomenclature-citation-list></tp:nomenclature><tp:treatment-sec sec-type="etymology" id="SECID0ENJBG"><title>Etymology.</title><p>Present participle of Latin <italic>explodere</italic>, referring to the “exploding”-like autothysis behaviour.</p></tp:treatment-sec><tp:treatment-sec sec-type="description" id="SECID0EVJBG"><title>Description of phenotypes.</title><p>
            <bold>Minor worker</bold> (Figs <xref ref-type="fig" rid="F2">2</xref>, <xref ref-type="fig" rid="F4">4b–d</xref>; Suppl. material <xref ref-type="supplementary-material" rid="S1">1</xref>: S1a).</p><p>Measurements of holotype minor worker: <abbrev xmlns:xlink="http://www.w3.org/1999/xlink" xlink:title="Total length" id="ABBRID0ELKBG" xlink:type="simple">TL</abbrev> 6.78; <abbrev xmlns:xlink="http://www.w3.org/1999/xlink" xlink:title="Head width" id="ABBRID0EPKBG" xlink:type="simple">HW</abbrev> 1.48; <abbrev xmlns:xlink="http://www.w3.org/1999/xlink" xlink:title="Head length" id="ABBRID0ETKBG" xlink:type="simple">HL</abbrev> 1.67; <abbrev xmlns:xlink="http://www.w3.org/1999/xlink" xlink:title="Head size" id="ABBRID0EXKBG" xlink:type="simple">HS</abbrev> 1.58; <abbrev xmlns:xlink="http://www.w3.org/1999/xlink" xlink:title="Length of maxillary palp segment V, measured from base to apex" id="ABBRID0E2KBG" xlink:type="simple">PS5</abbrev> 0.23; <abbrev xmlns:xlink="http://www.w3.org/1999/xlink" xlink:title="Length of maxillary palp segment VI, measured from base to apex" id="ABBRID0E6KBG" xlink:type="simple">PS6</abbrev> 0.25; <abbrev xmlns:xlink="http://www.w3.org/1999/xlink" xlink:title="Eye length" id="ABBRID0EDLBG" xlink:type="simple">EL</abbrev> 0.42; <abbrev xmlns:xlink="http://www.w3.org/1999/xlink" xlink:title="Scape length" id="ABBRID0EHLBG" xlink:type="simple">SL</abbrev> 1.33; <abbrev xmlns:xlink="http://www.w3.org/1999/xlink" xlink:title="Scape width" id="ABBRID0ELLBG" xlink:type="simple">SW</abbrev> 0.14; <abbrev xmlns:xlink="http://www.w3.org/1999/xlink" xlink:title="Mesosoma length" id="ABBRID0EPLBG" xlink:type="simple">ML</abbrev> 2.05; <abbrev xmlns:xlink="http://www.w3.org/1999/xlink" xlink:title="Hair length" id="ABBRID0ETLBG" xlink:type="simple">HaL</abbrev> 0.15; <abbrev xmlns:xlink="http://www.w3.org/1999/xlink" xlink:title="Petiole height" id="ABBRID0EXLBG" xlink:type="simple">PH</abbrev> 0.55; <abbrev xmlns:xlink="http://www.w3.org/1999/xlink" xlink:title="Petiole length" id="ABBRID0E2LBG" xlink:type="simple">PL</abbrev> 0.47; <abbrev xmlns:xlink="http://www.w3.org/1999/xlink" xlink:title="Node height" id="ABBRID0E6LBG" xlink:type="simple">NH</abbrev> 0.33; <abbrev xmlns:xlink="http://www.w3.org/1999/xlink" xlink:title="Femur length" id="ABBRID0EDMBG" xlink:type="simple">FeL</abbrev> 2.05. Indices: <abbrev xmlns:xlink="http://www.w3.org/1999/xlink" xlink:title="Cephalic index" id="ABBRID0EHMBG" xlink:type="simple">CI</abbrev> 88; <abbrev xmlns:xlink="http://www.w3.org/1999/xlink" xlink:title="Scape index" id="ABBRID0ELMBG" xlink:type="simple">SI</abbrev> 90; <abbrev xmlns:xlink="http://www.w3.org/1999/xlink" xlink:title="Scape width index" id="ABBRID0EPMBG" xlink:type="simple">SWI</abbrev> 11; <abbrev xmlns:xlink="http://www.w3.org/1999/xlink" xlink:title="Eye Index" id="ABBRID0ETMBG" xlink:type="simple">EI</abbrev> 29; <abbrev xmlns:xlink="http://www.w3.org/1999/xlink" xlink:title="Petiole Index" id="ABBRID0EXMBG" xlink:type="simple">PI</abbrev> 116; <abbrev xmlns:xlink="http://www.w3.org/1999/xlink" xlink:title="Femur Index" id="ABBRID0E2MBG" xlink:type="simple">FeI</abbrev> 139; <abbrev xmlns:xlink="http://www.w3.org/1999/xlink" xlink:title="alp Segment Index" id="ABBRID0E6MBG" xlink:type="simple">PSI</abbrev> 30.</p><p>Measurements of paratype minor workers: (n = 59): <abbrev xmlns:xlink="http://www.w3.org/1999/xlink" xlink:title="Total length" id="ABBRID0EFNBG" xlink:type="simple">TL</abbrev> 4.74–7.21; <abbrev xmlns:xlink="http://www.w3.org/1999/xlink" xlink:title="Head width" id="ABBRID0EJNBG" xlink:type="simple">HW</abbrev> 1.22–1.57; <abbrev xmlns:xlink="http://www.w3.org/1999/xlink" xlink:title="Head length" id="ABBRID0ENNBG" xlink:type="simple">HL</abbrev> 1.30–1.78; <abbrev xmlns:xlink="http://www.w3.org/1999/xlink" xlink:title="Head size" id="ABBRID0ERNBG" xlink:type="simple">HS</abbrev> 1.27–1.67; <abbrev xmlns:xlink="http://www.w3.org/1999/xlink" xlink:title="Length of maxillary palp segment V, measured from base to apex" id="ABBRID0EVNBG" xlink:type="simple">PS5</abbrev> 0.21–0.25 (20); <abbrev xmlns:xlink="http://www.w3.org/1999/xlink" xlink:title="Length of maxillary palp segment VI, measured from base to apex" id="ABBRID0EZNBG" xlink:type="simple">PS6</abbrev> 0.20–0.26 (21); <abbrev xmlns:xlink="http://www.w3.org/1999/xlink" xlink:title="Eye length" id="ABBRID0E4NBG" xlink:type="simple">EL</abbrev> 0.33–0.43; <abbrev xmlns:xlink="http://www.w3.org/1999/xlink" xlink:title="Scape length" id="ABBRID0EBOBG" xlink:type="simple">SL</abbrev> 1.21–1.39; <abbrev xmlns:xlink="http://www.w3.org/1999/xlink" xlink:title="Scape width" id="ABBRID0EFOBG" xlink:type="simple">SW</abbrev> 0.11–0.16; <abbrev xmlns:xlink="http://www.w3.org/1999/xlink" xlink:title="Mesosoma length" id="ABBRID0EJOBG" xlink:type="simple">ML</abbrev> 1.50–2.22; <abbrev xmlns:xlink="http://www.w3.org/1999/xlink" xlink:title="Hair length" id="ABBRID0ENOBG" xlink:type="simple">HaL</abbrev> 0.08–0.19; <abbrev xmlns:xlink="http://www.w3.org/1999/xlink" xlink:title="Petiole height" id="ABBRID0EROBG" xlink:type="simple">PH</abbrev> 0.41–0.56 (44); <abbrev xmlns:xlink="http://www.w3.org/1999/xlink" xlink:title="Petiole length" id="ABBRID0EVOBG" xlink:type="simple">PL</abbrev> 0.33–0.49 (47); <abbrev xmlns:xlink="http://www.w3.org/1999/xlink" xlink:title="Node height" id="ABBRID0EZOBG" xlink:type="simple">NH</abbrev> 0.24–0.38 (52); <abbrev xmlns:xlink="http://www.w3.org/1999/xlink" xlink:title="Femur length" id="ABBRID0E4OBG" xlink:type="simple">FeL</abbrev> 1.73–2.10. Indices: <abbrev xmlns:xlink="http://www.w3.org/1999/xlink" xlink:title="Cephalic index" id="ABBRID0EBPBG" xlink:type="simple">CI</abbrev> 85–94; <abbrev xmlns:xlink="http://www.w3.org/1999/xlink" xlink:title="Scape index" id="ABBRID0EFPBG" xlink:type="simple">SI</abbrev> 87–104; <abbrev xmlns:xlink="http://www.w3.org/1999/xlink" xlink:title="Scape width index" id="ABBRID0EJPBG" xlink:type="simple">SWI</abbrev> 9–12; <abbrev xmlns:xlink="http://www.w3.org/1999/xlink" xlink:title="Eye Index" id="ABBRID0ENPBG" xlink:type="simple">EI</abbrev> 27–29; <abbrev xmlns:xlink="http://www.w3.org/1999/xlink" xlink:title="Petiole Index" id="ABBRID0ERPBG" xlink:type="simple">PI</abbrev> 112–133 (41); <abbrev xmlns:xlink="http://www.w3.org/1999/xlink" xlink:title="Femur Index" id="ABBRID0EVPBG" xlink:type="simple">FeI</abbrev> 123–151; <abbrev xmlns:xlink="http://www.w3.org/1999/xlink" xlink:title="alp Segment Index" id="ABBRID0EZPBG" xlink:type="simple">PSI</abbrev> 28–35 (20).</p><p>
            <italic>Structures</italic>: Head (Fig. <xref ref-type="fig" rid="F2">2a</xref>) subovate, longer than wide, narrower anteriorly; sides posteriorly convex, posterior cephalic margin roundly convex; microstructure consisting of very fine, isodiametric or transverse mesh-like reticules; intermixed punctures very fine and inconspicuous on face, larger but shallow laterally and ventrally. Eyes small compared to other castes (<abbrev xmlns:xlink="http://www.w3.org/1999/xlink" xlink:title="Eye Index" id="ABBRID0EFQBG" xlink:type="simple">EI</abbrev> 27–29, vs. 28–31 in major workers and 35–37 in gynes), flat, positioned dorsolaterally. Ocelli lacking, in some larger specimens position of median ocellus indicated by shallow impression. Frons with very fine impressed midline; frontal carinae slightly converging anteriorly, not elevated. Median carina of clypeus not reaching anterior clypeal margin, especially in small specimens. Mandibles mostly smooth, with rather dense punctures; masticatory margin with five teeth. Maxillary palpi long (<abbrev xmlns:xlink="http://www.w3.org/1999/xlink" xlink:title="alp Segment Index" id="ABBRID0EJQBG" xlink:type="simple">PSI</abbrev> 28–35). Antennal scape long, its length roughly equal to head width (<abbrev xmlns:xlink="http://www.w3.org/1999/xlink" xlink:title="Scape index" id="ABBRID0ENQBG" xlink:type="simple">SI</abbrev> 87–104), moderately <!--PageBreak-->flattened, slightly widened towards apex, integument punctate. Antenna 12-segmented; antennal segment III approx. 1/5 shorter than each IV and V, and approx. 2/5 shorter than II. Mesosoma slender, moderately low. Microreticulation isodiametric or slightly transverse, dorsally denser than laterally. Metanotal region delimited from mesonotum by a shallow groove; groove delimiting metanotum from propodeum indistinct or missing. Dorsal and posterior outline of propodeum rounded in lateral view, or meeting at <!--PageBreak-->an obtuse angle, dorsal face slightly convex, posterior face flat to shallowly concave. Legs slender. Petiole with isodiametric reticulation; petiolar node moderately high, its short, slightly convex anterior and its rather straight posterior face forming a triangular shape in lateral view, its apex not truncated, rather rounded; node narrow in dorsal view, a crest indistinct; a medial depression indicated in most specimens. Gaster: dorsum of tergites I–III with extremely fine, dense, transverse microreticulation, slightly shiny (Fig. <xref ref-type="fig" rid="F4">4b</xref>); mesh-like reticulation wider on lateral areas of tergites I–III , tergite IV, and sternites , therefore meshes appearing not so strongly transverse, and the integument shinier (Fig. <xref ref-type="fig" rid="F4">4c</xref>). Exposed parts of tergite V and sternite V with dense, almost isodiametric reticulation, dull; base of tergite V (usually covered by tergite IV) sculptured as tergite IV.</p><fig id="F2" position="float" orientation="portrait"><label>Figure 2.</label><caption><p>Habitus of <italic><tp:taxon-name><tp:taxon-name-part taxon-name-part-type="genus" reg="Colobopsis">C.</tp:taxon-name-part> <tp:taxon-name-part taxon-name-part-type="species" reg="explodens">explodens</tp:taxon-name-part></tp:taxon-name></italic> sp. n., holotype, minor worker; <bold>a</bold> full-face <bold>b</bold> lateral, and <bold>c</bold> dorsal view.</p></caption><graphic xmlns:xlink="http://www.w3.org/1999/xlink" xlink:href="zookeys-751-001-g002.jpg" position="float" orientation="portrait" xlink:type="simple" id="oo_197232.jpg"/></fig><fig id="F3" position="float" orientation="portrait"><label>Figure 3.</label><caption><p>Habitus of <italic><tp:taxon-name><tp:taxon-name-part taxon-name-part-type="genus" reg="Colobopsis">C.</tp:taxon-name-part> <tp:taxon-name-part taxon-name-part-type="species" reg="explodens">explodens</tp:taxon-name-part></tp:taxon-name></italic> sp. n., paratype, major worker; <bold>a</bold> full-face view <bold>b</bold> frontal shield <bold>c</bold> lateral, and <bold>d</bold> dorsal view.</p></caption><graphic xmlns:xlink="http://www.w3.org/1999/xlink" xlink:href="zookeys-751-001-g003.jpg" position="float" orientation="portrait" xlink:type="simple" id="oo_197233.jpg"/></fig><fig id="F4" position="float" orientation="portrait"><label>Figure 4.</label><caption><p>Cuticular microsculpture of <italic><tp:taxon-name><tp:taxon-name-part taxon-name-part-type="genus" reg="Colobopsis">C.</tp:taxon-name-part> <tp:taxon-name-part taxon-name-part-type="species" reg="explodens">explodens</tp:taxon-name-part></tp:taxon-name></italic> sp. n.; <bold>a</bold> vertex of major worker (paratype) <bold>b</bold> gastral tergite I, and <bold>c</bold> gastral tergite IV of minor worker (holotype) <bold>d</bold> labels of holotype, minor worker.</p></caption><graphic xmlns:xlink="http://www.w3.org/1999/xlink" xlink:href="zookeys-751-001-g004.jpg" position="float" orientation="portrait" xlink:type="simple" id="oo_197234.jpg"/></fig><p>
            <italic>Colour</italic>: Body mainly reddish brown. Vertex of head, margins of clypeus, masticatory and lateral margins of mandibles, dorsum and ventral margins of mesosoma, mid portion of gastral tergites I–III, and legs slightly darker brown in most specimens; some specimens with darker area extending medially from head vertex to frons. Gastral tergites and sternites with very narrow hyaline margins. All gastral sternites, lateral fourths and posterior margins of tergites I–III, as well as entire tergites IV and V black.</p><p>
            <italic>Pilosity</italic>: Dorsum of head with very short, inconspicuous, appressed and subdecumbent setae; a few very long, standing setae on frons near declivity to vertex, medial of frontal carinae, and on lateral portions of clypeus. Mesosoma and petiole with fine and short, whitish, velvety pilosity; long, standing, slightly undulated setae restricted to pronotum; declivity of propodeum and node of petiole with few very short standing setae. Gastral tergites with moderately dense, short whitish, decumbent setae and few slightly darker, longer standing setae, most of them in transverse rows near hind margins. Longest setae in transverse rows near hind margins of sternites and at base of gastral tergite V.</p><p>
            <italic>Notes</italic>: Minor workers of <italic><tp:taxon-name><tp:taxon-name-part taxon-name-part-type="genus" reg="Colobopsis">Colobopsis</tp:taxon-name-part> <tp:taxon-name-part taxon-name-part-type="species" reg="explodens">explodens</tp:taxon-name-part></tp:taxon-name></italic> sp. n. show a continuous size variation across a remarkably wide range, similar to that found in the undescribed <italic><tp:taxon-name><tp:taxon-name-part taxon-name-part-type="genus" reg="Colobopsis">Colobopsis</tp:taxon-name-part></tp:taxon-name></italic> sp. nrSA (Fig. <xref ref-type="fig" rid="F8">8</xref>; compare with <xref ref-type="bibr" rid="B34">Laciny et al. 2017</xref>).</p></tp:treatment-sec><tp:treatment-sec sec-type="Phragmotic major worker" id="SECID0EGVBG"><title>Phragmotic major worker</title><p>(Figs <xref ref-type="fig" rid="F3">3</xref>, <xref ref-type="fig" rid="F4">4a</xref>; Suppl. material <xref ref-type="supplementary-material" rid="S1">1</xref>: S1b).</p><p>Measurements of paratype major workers (n = 8): <abbrev xmlns:xlink="http://www.w3.org/1999/xlink" xlink:title="Total length" id="ABBRID0E1VBG" xlink:type="simple">TL</abbrev> 7.30–8.71; <abbrev xmlns:xlink="http://www.w3.org/1999/xlink" xlink:title="Head width" id="ABBRID0E5VBG" xlink:type="simple">HW</abbrev> 1.72–1.89; <abbrev xmlns:xlink="http://www.w3.org/1999/xlink" xlink:title="Head length" id="ABBRID0ECWBG" xlink:type="simple">HL</abbrev> 2.25–2.58; <abbrev xmlns:xlink="http://www.w3.org/1999/xlink" xlink:title="Head size" id="ABBRID0EGWBG" xlink:type="simple">HS</abbrev> 1.99–2.20; <abbrev xmlns:xlink="http://www.w3.org/1999/xlink" xlink:title="Length of maxillary palp segment V, measured from base to apex" id="ABBRID0EKWBG" xlink:type="simple">PS5</abbrev> 0.15–0.17 (6); <abbrev xmlns:xlink="http://www.w3.org/1999/xlink" xlink:title="Length of maxillary palp segment VI, measured from base to apex" id="ABBRID0EOWBG" xlink:type="simple">PS6</abbrev> 0.15–0.17 (6); <abbrev xmlns:xlink="http://www.w3.org/1999/xlink" xlink:title="Eye length" id="ABBRID0ESWBG" xlink:type="simple">EL</abbrev> 0.50–0.56; <abbrev xmlns:xlink="http://www.w3.org/1999/xlink" xlink:title="Scape length" id="ABBRID0EWWBG" xlink:type="simple">SL</abbrev> 1.15–1.26; <abbrev xmlns:xlink="http://www.w3.org/1999/xlink" xlink:title="Scape width" id="ABBRID0E1WBG" xlink:type="simple">SW</abbrev> 0.17–0.20; <abbrev xmlns:xlink="http://www.w3.org/1999/xlink" xlink:title="Mesosoma length" id="ABBRID0E5WBG" xlink:type="simple">ML</abbrev> 2.22–2.74; <abbrev xmlns:xlink="http://www.w3.org/1999/xlink" xlink:title="Hair length" id="ABBRID0ECXBG" xlink:type="simple">HaL</abbrev> 0.11–0.20; <abbrev xmlns:xlink="http://www.w3.org/1999/xlink" xlink:title="Petiole height" id="ABBRID0EGXBG" xlink:type="simple">PH</abbrev> 0.59–0.69 (6); <abbrev xmlns:xlink="http://www.w3.org/1999/xlink" xlink:title="Petiole length" id="ABBRID0EKXBG" xlink:type="simple">PL</abbrev> 0.45–0.51 (6); <abbrev xmlns:xlink="http://www.w3.org/1999/xlink" xlink:title="Node height" id="ABBRID0EOXBG" xlink:type="simple">NH</abbrev> 0.40–0.45 (6); <abbrev xmlns:xlink="http://www.w3.org/1999/xlink" xlink:title="Femur length" id="ABBRID0ESXBG" xlink:type="simple">FeL</abbrev> 1.50–1.70. Indices: <abbrev xmlns:xlink="http://www.w3.org/1999/xlink" xlink:title="Cephalic index" id="ABBRID0EWXBG" xlink:type="simple">CI</abbrev> 71–77; <abbrev xmlns:xlink="http://www.w3.org/1999/xlink" xlink:title="Scape index" id="ABBRID0E1XBG" xlink:type="simple">SI</abbrev> 64–69; <abbrev xmlns:xlink="http://www.w3.org/1999/xlink" xlink:title="Scape width index" id="ABBRID0E5XBG" xlink:type="simple">SWI</abbrev> 14–17; <abbrev xmlns:xlink="http://www.w3.org/1999/xlink" xlink:title="Eye Index" id="ABBRID0ECYBG" xlink:type="simple">EI</abbrev> 28–31; <abbrev xmlns:xlink="http://www.w3.org/1999/xlink" xlink:title="Petiole Index" id="ABBRID0EGYBG" xlink:type="simple">PI</abbrev> 125–143 (6); <abbrev xmlns:xlink="http://www.w3.org/1999/xlink" xlink:title="Femur Index" id="ABBRID0EKYBG" xlink:type="simple">FeI</abbrev> 87–95; <abbrev xmlns:xlink="http://www.w3.org/1999/xlink" xlink:title="alp Segment Index" id="ABBRID0EOYBG" xlink:type="simple">PSI</abbrev> 14–17 (6).</p><p>
            <italic>Structures</italic>: Integument mostly dull, only head and legs shiny. Head (Fig. <xref ref-type="fig" rid="F3">3a</xref>) large, subcylindrical, anteriorly truncated. On posterior areas of face punctation slightly stronger than in minor worker. Eyes somewhat larger and more distant from vertex compared to minor worker. Ocelli lacking, their positions often indicated by shallow grooves (Fig. <xref ref-type="fig" rid="F4">4a</xref>). Anterior part of head forming a large shield (Fig. <xref ref-type="fig" rid="F3">3a, b</xref>) formed by clypeal and genal components, limited by a sharp and elevated crest so that the shield surface appears concave in lateral view. Shield with fine isodiametric reticulation and rather variable, mostly longitudinal rugae; most prominent are a pair of rugae along sides of clypeus and a single median carina that does not reach the anterior margin, <!--PageBreak-->often reduced towards base. Genal part with curved rugae of variable number, length, and distinctiveness, but only exceptionally reaching onto the anteromedial triangle. Additional longitudinal rugae on clypeus often present, including a usually distinct pair of paramedian rugae running from base of clypeus over the crest anteriorly towards middle of shield; in specimens with short median carina, the area between these carinae more or less grooved. Longitudinal striation more regular and pronounced on frons and genae up to level of antennal insertions, laterally on genae similarly long and strong. Mandible with sharp and high ventrolateral ridge, coarsely punctate, its lateral face weakly rugose-striate; masticatory margin with acute apex and few (1–3) more or less distinct, very blunt teeth in distal half (Fig. <xref ref-type="fig" rid="F3">3b</xref>). Maxillary palpi very short (<abbrev xmlns:xlink="http://www.w3.org/1999/xlink" xlink:title="alp Segment Index" id="ABBRID0EIZBG" xlink:type="simple">PSI</abbrev> 14–16). Antenna considerably shorter than head width (<abbrev xmlns:xlink="http://www.w3.org/1999/xlink" xlink:title="Scape index" id="ABBRID0EMZBG" xlink:type="simple">SI</abbrev> 64–69) and stouter than in all other morphs (Figs <xref ref-type="fig" rid="F3">3a</xref>, <xref ref-type="fig" rid="F8">8b</xref>); antennal scape distinctly widened towards apex. Mesosoma stouter and higher than in minors, especially promesonotum expanded; in lateral view dorsal and posterior face of propodeum forming an obtuse angle, somewhat less rounded than in minor workers, dorsally without concavity. Legs much shorter and stouter than in minors (Fig. <xref ref-type="fig" rid="F3">3c</xref>). Shape of petiole similar to minor workers, somewhat wider in dorsal view. Structures of gaster similar as in minor worker.</p><!--PageBreak--><p>
            <italic>Colour</italic>: Overall slightly darker than minor worker; head, legs and mesosoma reddish brown; gaster slightly darker chocolate-brown, becoming darker towards caudal apex, hyaline margins yellowish; elevated crest of frontal shield, anterior clypeal margin, frontal carinae, and masticatory and lateral margin of mandibles blackish brown.</p><p>
            <italic>Pilosity</italic>: As in minor worker, except long setae on clypeus sides restricted to the area behind clypeal shield; mesonotum with standing setae which are approx. half the length of those on pronotum.</p><p>
            <italic>Notes</italic>: The head shield with a sharp, elevated crest is typical for majors of the <italic><tp:taxon-name><tp:taxon-name-part taxon-name-part-type="genus" reg="Colobopsis">Colobopsis</tp:taxon-name-part> <tp:taxon-name-part taxon-name-part-type="species" reg="saundersi">saundersi</tp:taxon-name-part></tp:taxon-name></italic> complex (Fig. <xref ref-type="fig" rid="F3">3b</xref>).</p></tp:treatment-sec><tp:treatment-sec sec-type="Gyne" id="SECID0E41BG"><title>Gyne</title><p>(Fig. <xref ref-type="fig" rid="F5">5</xref>, Suppl. material <xref ref-type="supplementary-material" rid="S3">3</xref>: S3d).</p><p>Measurements of paratype gynes (n = 16): <abbrev xmlns:xlink="http://www.w3.org/1999/xlink" xlink:title="Total length" id="ABBRID0EN2BG" xlink:type="simple">TL</abbrev> 10.50–12.16; <abbrev xmlns:xlink="http://www.w3.org/1999/xlink" xlink:title="Head width" id="ABBRID0ER2BG" xlink:type="simple">HW</abbrev> 1.74–1.83; <abbrev xmlns:xlink="http://www.w3.org/1999/xlink" xlink:title="Head length" id="ABBRID0EV2BG" xlink:type="simple">HL</abbrev> 2.28–2.45; <abbrev xmlns:xlink="http://www.w3.org/1999/xlink" xlink:title="Head size" id="ABBRID0EZ2BG" xlink:type="simple">HS</abbrev> 2.02–2.14; <abbrev xmlns:xlink="http://www.w3.org/1999/xlink" xlink:title="Length of maxillary palp segment V, measured from base to apex" id="ABBRID0E42BG" xlink:type="simple">PS5</abbrev> 0.19–0.21 (13); <abbrev xmlns:xlink="http://www.w3.org/1999/xlink" xlink:title="Length of maxillary palp segment VI, measured from base to apex" id="ABBRID0EB3BG" xlink:type="simple">PS6</abbrev> 0.19–0.23 (13); <abbrev xmlns:xlink="http://www.w3.org/1999/xlink" xlink:title="Eye length" id="ABBRID0EF3BG" xlink:type="simple">EL</abbrev> 0.62–0.66; <abbrev xmlns:xlink="http://www.w3.org/1999/xlink" xlink:title="Scape length" id="ABBRID0EJ3BG" xlink:type="simple">SL</abbrev> 1.33–1.45; <abbrev xmlns:xlink="http://www.w3.org/1999/xlink" xlink:title="Scape width" id="ABBRID0EN3BG" xlink:type="simple">SW</abbrev> 0.20–0.22; <abbrev xmlns:xlink="http://www.w3.org/1999/xlink" xlink:title="Mesosoma length" id="ABBRID0ER3BG" xlink:type="simple">ML</abbrev> 4.11–4.63; <abbrev xmlns:xlink="http://www.w3.org/1999/xlink" xlink:title="Hair length" id="ABBRID0EV3BG" xlink:type="simple">HaL</abbrev> 0.14–0.29 (15); <abbrev xmlns:xlink="http://www.w3.org/1999/xlink" xlink:title="Petiole height" id="ABBRID0EZ3BG" xlink:type="simple">PH</abbrev> 0.77–0.92 (11); <abbrev xmlns:xlink="http://www.w3.org/1999/xlink" xlink:title="Petiole length" id="ABBRID0E43BG" xlink:type="simple">PL</abbrev> 0.54–0.67 (10); <abbrev xmlns:xlink="http://www.w3.org/1999/xlink" xlink:title="Node height" id="ABBRID0EB4BG" xlink:type="simple">NH</abbrev> 0.40–0.54 (11); <abbrev xmlns:xlink="http://www.w3.org/1999/xlink" xlink:title="Femur length" id="ABBRID0EF4BG" xlink:type="simple">FeL</abbrev> 2.25–2.35; <abbrev xmlns:xlink="http://www.w3.org/1999/xlink" xlink:title="Ocellus width" id="ABBRID0EJ4BG" xlink:type="simple">OcW</abbrev> 0.13–0.16; <abbrev xmlns:xlink="http://www.w3.org/1999/xlink" xlink:title="Ocellar eye distance" id="ABBRID0EN4BG" xlink:type="simple">OED</abbrev> 0.34–0.38; <abbrev xmlns:xlink="http://www.w3.org/1999/xlink" xlink:title="Ocellar distance" id="ABBRID0ER4BG" xlink:type="simple">OcD</abbrev> 0.54–0.64; <abbrev xmlns:xlink="http://www.w3.org/1999/xlink" xlink:title="Forewing length" id="ABBRID0EV4BG" xlink:type="simple">FWL</abbrev> 9.72–10.50 (11); <abbrev xmlns:xlink="http://www.w3.org/1999/xlink" xlink:title="Mesoscutum width" id="ABBRID0EZ4BG" xlink:type="simple">MSW</abbrev> 1.68–2.15; <abbrev xmlns:xlink="http://www.w3.org/1999/xlink" xlink:title="Maximum length of 2ndradial crossvein" id="ABBRID0E44BG" xlink:type="simple">2r</abbrev> 0.50–0.64 (12); <abbrev xmlns:xlink="http://www.w3.org/1999/xlink" xlink:title="Length of 4th radial sector fused with median" id="ABBRID0EB5BG" xlink:type="simple">4Rs+M</abbrev> 0.14–0.32 (12). Indices: <abbrev xmlns:xlink="http://www.w3.org/1999/xlink" xlink:title="Cephalic index" id="ABBRID0EF5BG" xlink:type="simple">CI</abbrev> 73–77; <abbrev xmlns:xlink="http://www.w3.org/1999/xlink" xlink:title="Scape index" id="ABBRID0EJ5BG" xlink:type="simple">SI</abbrev> 75–80; <abbrev xmlns:xlink="http://www.w3.org/1999/xlink" xlink:title="Scape width index" id="ABBRID0EN5BG" xlink:type="simple">SWI</abbrev> 15–16; <abbrev xmlns:xlink="http://www.w3.org/1999/xlink" xlink:title="Eye Index" id="ABBRID0ER5BG" xlink:type="simple">EI</abbrev> 35–37; <abbrev xmlns:xlink="http://www.w3.org/1999/xlink" xlink:title="Petiole Index" id="ABBRID0EV5BG" xlink:type="simple">PI</abbrev> 123–150 (8); <abbrev xmlns:xlink="http://www.w3.org/1999/xlink" xlink:title="Femur Index" id="ABBRID0EZ5BG" xlink:type="simple">FeI</abbrev> 125–132; <abbrev xmlns:xlink="http://www.w3.org/1999/xlink" xlink:title="alp Segment Index" id="ABBRID0E45BG" xlink:type="simple">PSI</abbrev> 18–20 (13); <abbrev xmlns:xlink="http://www.w3.org/1999/xlink" xlink:title="Ocellar Index" id="ABBRID0EB6BG" xlink:type="simple">OI</abbrev> 54–69; <abbrev xmlns:xlink="http://www.w3.org/1999/xlink" xlink:title="Wing Vein Index" id="ABBRID0EF6BG" xlink:type="simple">WVI</abbrev> 26–58 (12).</p><p>
            <italic>Structures</italic>: Head (Fig. <xref ref-type="fig" rid="F5">5a</xref>) large, subcylindrical, anteriorly truncated, similar to that in major worker with the following exceptions: eyes larger than in workers (<abbrev xmlns:xlink="http://www.w3.org/1999/xlink" xlink:title="Eye Index" id="ABBRID0ER6BG" xlink:type="simple">EI</abbrev> 35–37) and breaking outline of head in full-face view. Ocelli fully developed, their colour ranging from almost clear to reddish amber. Head shield sharply delimited, but slightly smaller than in major worker, distinctly narrower than head width. Striation of clypeus, frons, and genae similar as in major, though somewhat more strongly developed on lateral parts of shield. Mandible with sharp ventrolateral ridge; its lateral face weakly rugose-striate, narrower than in major; dorsal-anterior face punctured; masticatory margin with acute apex and 3–4 blunt teeth in distal half, mandible basally with blunt ridges (Fig. <xref ref-type="fig" rid="F5">5b</xref>). Maxillary palpi moderately long (<abbrev xmlns:xlink="http://www.w3.org/1999/xlink" xlink:title="alp Segment Index" id="ABBRID0EZ6BG" xlink:type="simple">PSI</abbrev> 18–20). Antennal scape moderately long, slightly shorter than head width (<abbrev xmlns:xlink="http://www.w3.org/1999/xlink" xlink:title="Scape index" id="ABBRID0E46BG" xlink:type="simple">SI</abbrev> 75–80), somewhat widened towards apex (Figs <xref ref-type="fig" rid="F5">5a</xref>, <xref ref-type="fig" rid="F8">8b</xref>). Mesosoma large, structures as typical for caste; propodeum large and evenly convex in lateral view. Cuticular microstructures dorsally consisting of very fine punctation, with intermixed larger punctures, laterally finely reticulated. Legs stout, but not as short as in major (Fig. <xref ref-type="fig" rid="F5">5c</xref>). Forewing venation strongly reduced, as in most <tp:taxon-name><tp:taxon-name-part taxon-name-part-type="tribe">Camponotini</tp:taxon-name-part></tp:taxon-name>; M-Cu absent; Mf2+ interstitial (Fig. <xref ref-type="fig" rid="F5">5e</xref>). Petiole distinctly wider than in workers; node more rounded in lateral view, in some specimens its apex shallowly impressed medially, in others with two shallow lateral impressions forming a trilobed outline. Gastral tergites I–IV and sternites I–IV with extremely fine and dense microstructures consisting of strongly transverse meshes; only sides of tergites with wide mesh-like reticulation and shiny; tergite V with dense isodiametric reticulation.</p><fig id="F5" position="float" orientation="portrait"><label>Figure 5.</label><caption><p>Habitus of <italic><tp:taxon-name><tp:taxon-name-part taxon-name-part-type="genus" reg="Colobopsis">C.</tp:taxon-name-part> <tp:taxon-name-part taxon-name-part-type="species" reg="explodens">explodens</tp:taxon-name-part></tp:taxon-name></italic> sp. n., paratype, alate gyne; <bold>a</bold> full-face view <bold>b</bold> frontal shield <bold>c</bold> lateral <bold>d</bold> dorsal view <bold>e</bold> forewing with indicated measurements <abbrev xmlns:xlink="http://www.w3.org/1999/xlink" xlink:title="Maximum length of 2ndradial crossvein" id="ABBRID0EUBAI" xlink:type="simple">2r</abbrev> and 4RsM.</p></caption><graphic xmlns:xlink="http://www.w3.org/1999/xlink" xlink:href="zookeys-751-001-g005.jpg" position="float" orientation="portrait" xlink:type="simple" id="oo_197235.jpg"/></fig><p>
            <italic>Colour</italic>: Chiefly as in major worker. Head and pronotum reddish brown; ventral and posterior mesosoma, petiole, legs and gaster somewhat darker chocolate-brown; mandibles and ridges of clypeal shield blackish brown. Pronotum and mesonotum with very narrow yellow margins. Gastral tergites medially with very narrow hyaline margins; sternites with relatively broad posterior margins. Wings hyaline, but forewing <!--PageBreak-->cells along veins, as well as pterostigma darkened to brownish. On hind wing all veins pale yellow (Fig. <xref ref-type="fig" rid="F5">5c–e</xref>).</p><p>
            <italic>Pilosity</italic>: Short pilosity and distribution of long setae on head, petiole, and gaster similar as in major worker, but that of mesosoma different; pronotum with few long, undulated setae. Medial part of mesonotum (between parapsidal furrows) with numerous long erect setae, scutellum with few long erect setae; lateral part of mesonotum in front of tegulae without setae.</p><!--PageBreak--><p>
            <italic>Notes</italic>: The head shield with a sharp, elevated crest is typical for gynes of the <italic><tp:taxon-name><tp:taxon-name-part taxon-name-part-type="genus" reg="Colobopsis">Colobopsis</tp:taxon-name-part> <tp:taxon-name-part taxon-name-part-type="species" reg="saundersi">saundersi</tp:taxon-name-part></tp:taxon-name></italic> complex (Fig. <xref ref-type="fig" rid="F5">5b</xref>).</p></tp:treatment-sec><tp:treatment-sec sec-type="Male" id="SECID0EEDAI"><title>Male</title><p>(Figs <xref ref-type="fig" rid="F6">6</xref>, <xref ref-type="fig" rid="F7">7</xref>). This is the first detailed description and illustration of males from the <italic><tp:taxon-name><tp:taxon-name-part taxon-name-part-type="genus" reg="Colobopsis">C.</tp:taxon-name-part> <tp:taxon-name-part taxon-name-part-type="species" reg="cylindrica">cylindrica</tp:taxon-name-part></tp:taxon-name></italic> group.</p><p>Measurements of allotype male: <abbrev xmlns:xlink="http://www.w3.org/1999/xlink" xlink:title="Total length" id="ABBRID0E6DAI" xlink:type="simple">TL</abbrev> 7.11; <abbrev xmlns:xlink="http://www.w3.org/1999/xlink" xlink:title="Head width" id="ABBRID0EDEAI" xlink:type="simple">HW</abbrev> 1.26; <abbrev xmlns:xlink="http://www.w3.org/1999/xlink" xlink:title="Head length" id="ABBRID0EHEAI" xlink:type="simple">HL</abbrev> 1.20; <abbrev xmlns:xlink="http://www.w3.org/1999/xlink" xlink:title="Head size" id="ABBRID0ELEAI" xlink:type="simple">HS</abbrev> 1.23; <abbrev xmlns:xlink="http://www.w3.org/1999/xlink" xlink:title="Length of maxillary palp segment V, measured from base to apex" id="ABBRID0EPEAI" xlink:type="simple">PS5</abbrev> 0.20; <abbrev xmlns:xlink="http://www.w3.org/1999/xlink" xlink:title="Length of maxillary palp segment VI, measured from base to apex" id="ABBRID0ETEAI" xlink:type="simple">PS6</abbrev> 0.15; <abbrev xmlns:xlink="http://www.w3.org/1999/xlink" xlink:title="Eye length" id="ABBRID0EXEAI" xlink:type="simple">EL</abbrev> 0.44; <abbrev xmlns:xlink="http://www.w3.org/1999/xlink" xlink:title="Scape length" id="ABBRID0E2EAI" xlink:type="simple">SL</abbrev> 0.84; <abbrev xmlns:xlink="http://www.w3.org/1999/xlink" xlink:title="Scape width" id="ABBRID0E6EAI" xlink:type="simple">SW</abbrev> 0.11; <abbrev xmlns:xlink="http://www.w3.org/1999/xlink" xlink:title="Mesosoma length" id="ABBRID0EDFAI" xlink:type="simple">ML</abbrev> 2.54; <abbrev xmlns:xlink="http://www.w3.org/1999/xlink" xlink:title="Hair length" id="ABBRID0EHFAI" xlink:type="simple">HaL</abbrev> n.a.; <abbrev xmlns:xlink="http://www.w3.org/1999/xlink" xlink:title="Petiole height" id="ABBRID0ELFAI" xlink:type="simple">PH</abbrev> 0.46; <abbrev xmlns:xlink="http://www.w3.org/1999/xlink" xlink:title="Petiole length" id="ABBRID0EPFAI" xlink:type="simple">PL</abbrev>.40; <abbrev xmlns:xlink="http://www.w3.org/1999/xlink" xlink:title="Node height" id="ABBRID0ETFAI" xlink:type="simple">NH</abbrev> 0.29; <abbrev xmlns:xlink="http://www.w3.org/1999/xlink" xlink:title="Femur length" id="ABBRID0EXFAI" xlink:type="simple">FeL</abbrev> 1.83; <abbrev xmlns:xlink="http://www.w3.org/1999/xlink" xlink:title="Ocellus width" id="ABBRID0E2FAI" xlink:type="simple">OcW</abbrev> 0.18; <abbrev xmlns:xlink="http://www.w3.org/1999/xlink" xlink:title="Ocellar eye distance" id="ABBRID0E6FAI" xlink:type="simple">OED</abbrev> 0.27; <abbrev xmlns:xlink="http://www.w3.org/1999/xlink" xlink:title="Ocellar distance" id="ABBRID0EDGAI" xlink:type="simple">OcD</abbrev> 0.43; <abbrev xmlns:xlink="http://www.w3.org/1999/xlink" xlink:title="Forewing length" id="ABBRID0EHGAI" xlink:type="simple">FWL</abbrev> 6.33; <abbrev xmlns:xlink="http://www.w3.org/1999/xlink" xlink:title="Mesoscutum width" id="ABBRID0ELGAI" xlink:type="simple">MSW</abbrev> 1.37; <abbrev xmlns:xlink="http://www.w3.org/1999/xlink" xlink:title="Maximum length of 2ndradial crossvein" id="ABBRID0EPGAI" xlink:type="simple">2r</abbrev> 0.38; <abbrev xmlns:xlink="http://www.w3.org/1999/xlink" xlink:title="Length of 4th radial sector fused with median" id="ABBRID0ETGAI" xlink:type="simple">4Rs+M</abbrev> 0.27. Indices: <abbrev xmlns:xlink="http://www.w3.org/1999/xlink" xlink:title="Cephalic index" id="ABBRID0EXGAI" xlink:type="simple">CI</abbrev> 105; <abbrev xmlns:xlink="http://www.w3.org/1999/xlink" xlink:title="Scape index" id="ABBRID0E2GAI" xlink:type="simple">SI</abbrev> 66; <abbrev xmlns:xlink="http://www.w3.org/1999/xlink" xlink:title="Scape width index" id="ABBRID0E6GAI" xlink:type="simple">SWI</abbrev> 13; <abbrev xmlns:xlink="http://www.w3.org/1999/xlink" xlink:title="Eye Index" id="ABBRID0EDHAI" xlink:type="simple">EI</abbrev> 35; <abbrev xmlns:xlink="http://www.w3.org/1999/xlink" xlink:title="Petiole Index" id="ABBRID0EHHAI" xlink:type="simple">PI</abbrev> 116; <abbrev xmlns:xlink="http://www.w3.org/1999/xlink" xlink:title="Femur Index" id="ABBRID0ELHAI" xlink:type="simple">FeI</abbrev> 145; <abbrev xmlns:xlink="http://www.w3.org/1999/xlink" xlink:title="alp Segment Index" id="ABBRID0EPHAI" xlink:type="simple">PSI</abbrev> 28; <abbrev xmlns:xlink="http://www.w3.org/1999/xlink" xlink:title="Ocellar Index" id="ABBRID0ETHAI" xlink:type="simple">OI</abbrev> 62; <abbrev xmlns:xlink="http://www.w3.org/1999/xlink" xlink:title="Wing Vein Index" id="ABBRID0EXHAI" xlink:type="simple">WVI</abbrev> 70.</p><p>Measurements of paratype males (n = 5): <abbrev xmlns:xlink="http://www.w3.org/1999/xlink" xlink:title="Total length" id="ABBRID0E4HAI" xlink:type="simple">TL</abbrev> 6.46–6.85; <abbrev xmlns:xlink="http://www.w3.org/1999/xlink" xlink:title="Head width" id="ABBRID0EBIAI" xlink:type="simple">HW</abbrev> 1.24–1.29 (4); <abbrev xmlns:xlink="http://www.w3.org/1999/xlink" xlink:title="Head length" id="ABBRID0EFIAI" xlink:type="simple">HL</abbrev> 1.14–1.24; <abbrev xmlns:xlink="http://www.w3.org/1999/xlink" xlink:title="Head size" id="ABBRID0EJIAI" xlink:type="simple">HS</abbrev> 1.20–1.27; <abbrev xmlns:xlink="http://www.w3.org/1999/xlink" xlink:title="Length of maxillary palp segment V, measured from base to apex" id="ABBRID0ENIAI" xlink:type="simple">PS5</abbrev> 0.17–0.21 (4); <abbrev xmlns:xlink="http://www.w3.org/1999/xlink" xlink:title="Length of maxillary palp segment VI, measured from base to apex" id="ABBRID0ERIAI" xlink:type="simple">PS6</abbrev> 0.13–0.17 (4); <abbrev xmlns:xlink="http://www.w3.org/1999/xlink" xlink:title="Eye length" id="ABBRID0EVIAI" xlink:type="simple">EL</abbrev> 0.43–0.46; <abbrev xmlns:xlink="http://www.w3.org/1999/xlink" xlink:title="Scape length" id="ABBRID0EZIAI" xlink:type="simple">SL</abbrev> 0.80–0.85; <abbrev xmlns:xlink="http://www.w3.org/1999/xlink" xlink:title="Scape width" id="ABBRID0E4IAI" xlink:type="simple">SW</abbrev> 0.10–0.12; <abbrev xmlns:xlink="http://www.w3.org/1999/xlink" xlink:title="Mesosoma length" id="ABBRID0EBJAI" xlink:type="simple">ML</abbrev> 2.38–2.87; <abbrev xmlns:xlink="http://www.w3.org/1999/xlink" xlink:title="Hair length" id="ABBRID0EFJAI" xlink:type="simple">HaL</abbrev> n.a.; <abbrev xmlns:xlink="http://www.w3.org/1999/xlink" xlink:title="Petiole height" id="ABBRID0EJJAI" xlink:type="simple">PH</abbrev> 0.45–0.49 (4); <abbrev xmlns:xlink="http://www.w3.org/1999/xlink" xlink:title="Petiole length" id="ABBRID0ENJAI" xlink:type="simple">PL</abbrev> 0.38–0.40 (4); <abbrev xmlns:xlink="http://www.w3.org/1999/xlink" xlink:title="Node height" id="ABBRID0ERJAI" xlink:type="simple">NH</abbrev> 0.26–0.33 (4); <abbrev xmlns:xlink="http://www.w3.org/1999/xlink" xlink:title="Femur length" id="ABBRID0EVJAI" xlink:type="simple">FeL</abbrev> 1.71–1.86; <abbrev xmlns:xlink="http://www.w3.org/1999/xlink" xlink:title="Ocellus width" id="ABBRID0EZJAI" xlink:type="simple">OcW</abbrev> 0.18–0.19; <abbrev xmlns:xlink="http://www.w3.org/1999/xlink" xlink:title="Ocellar eye distance" id="ABBRID0E4JAI" xlink:type="simple">OED</abbrev> 0.25–0.27; <abbrev xmlns:xlink="http://www.w3.org/1999/xlink" xlink:title="Ocellar distance" id="ABBRID0EBKAI" xlink:type="simple">OcD</abbrev> 0.43–0.46; <abbrev xmlns:xlink="http://www.w3.org/1999/xlink" xlink:title="Forewing length" id="ABBRID0EFKAI" xlink:type="simple">FWL</abbrev> 5.87–6.33; <abbrev xmlns:xlink="http://www.w3.org/1999/xlink" xlink:title="Mesoscutum width" id="ABBRID0EJKAI" xlink:type="simple">MSW</abbrev> 1.17–1.50; <abbrev xmlns:xlink="http://www.w3.org/1999/xlink" xlink:title="Maximum length of 2ndradial crossvein" id="ABBRID0ENKAI" xlink:type="simple">2r</abbrev> 0.38–0.47; <abbrev xmlns:xlink="http://www.w3.org/1999/xlink" xlink:title="Length of 4th radial sector fused with median" id="ABBRID0ERKAI" xlink:type="simple">4Rs+M</abbrev> 0.14–0.22. Indices: <abbrev xmlns:xlink="http://www.w3.org/1999/xlink" xlink:title="Cephalic index" id="ABBRID0EVKAI" xlink:type="simple">CI</abbrev> 104–110 (4); <abbrev xmlns:xlink="http://www.w3.org/1999/xlink" xlink:title="Scape index" id="ABBRID0EZKAI" xlink:type="simple">SI</abbrev> 64–67 (4); <abbrev xmlns:xlink="http://www.w3.org/1999/xlink" xlink:title="Scape width index" id="ABBRID0E4KAI" xlink:type="simple">SWI</abbrev> 12–15; <abbrev xmlns:xlink="http://www.w3.org/1999/xlink" xlink:title="Eye Index" id="ABBRID0EBLAI" xlink:type="simple">EI</abbrev> 35–36 (4); <abbrev xmlns:xlink="http://www.w3.org/1999/xlink" xlink:title="Petiole Index" id="ABBRID0EFLAI" xlink:type="simple">PI</abbrev> 113–123 (4); <abbrev xmlns:xlink="http://www.w3.org/1999/xlink" xlink:title="Femur Index" id="ABBRID0EJLAI" xlink:type="simple">FeI</abbrev> 136–151 (4); <abbrev xmlns:xlink="http://www.w3.org/1999/xlink" xlink:title="alp Segment Index" id="ABBRID0ENLAI" xlink:type="simple">PSI</abbrev> 27–30 (4); <abbrev xmlns:xlink="http://www.w3.org/1999/xlink" xlink:title="Ocellar Index" id="ABBRID0ERLAI" xlink:type="simple">OI</abbrev> 53–62; <abbrev xmlns:xlink="http://www.w3.org/1999/xlink" xlink:title="Wing Vein Index" id="ABBRID0EVLAI" xlink:type="simple">WVI</abbrev> 31–53.</p><p>
            <italic>Structures</italic>: Head (Fig. <xref ref-type="fig" rid="F6">6a</xref>) small, subtrapezoidal, eyes very large, round and protruding, <abbrev xmlns:xlink="http://www.w3.org/1999/xlink" xlink:title="Eye length" id="ABBRID0EBMAI" xlink:type="simple">EL</abbrev> more than one third of <abbrev xmlns:xlink="http://www.w3.org/1999/xlink" xlink:title="Head length" id="ABBRID0EFMAI" xlink:type="simple">HL</abbrev> (<abbrev xmlns:xlink="http://www.w3.org/1999/xlink" xlink:title="Eye Index" id="ABBRID0EJMAI" xlink:type="simple">EI</abbrev> 35–36). Ocelli very large, diameters larger than in gynes. Integument of head rather matt. Frons and genae finely reticulated, genae additionally finely punctured. Clypeus with some stronger punctures at margins (at base of setae), median carina weakly developed, present in proximal third of clypeus or entirely obsolete. Frons with impressed midline from median ocellus to level of antennal insertions. Frontal carinae weakly developed, converging more strongly than in minor worker. Mandible short with reduced dentition, masticatory margin with 2–3 blunt teeth; dorsal surface finely punctate. Maxillary palpi long (<abbrev xmlns:xlink="http://www.w3.org/1999/xlink" xlink:title="alp Segment Index" id="ABBRID0ENMAI" xlink:type="simple">PSI</abbrev> 27–30). Antenna 13-segmented; scapes short (<abbrev xmlns:xlink="http://www.w3.org/1999/xlink" xlink:title="Scape index" id="ABBRID0ERMAI" xlink:type="simple">SI</abbrev> 64–67) and relatively slender (Fig. <xref ref-type="fig" rid="F8">8b</xref>). First funicular segment conspicuously enlarged distally, pear-shaped, 30–50% wider and ca. 20% longer than the following segment (Fig. <xref ref-type="fig" rid="F6">6a</xref>); all other funicular segments cylindrical, without modifications. Mesosoma large, structures as typical for alate ants. Mesoscutum anteriorly strongly convex with narrow impressed midline in posterior tenth. Scutellum moderately elevated; propodeum evenly convex. Cuticular microstructures of mesosoma consisting of a very fine reticulation with intermixed minute punctures at bases of short hairs, additionally with larger punctures dorsally at bases of erect setae. Legs very long and slender (<abbrev xmlns:xlink="http://www.w3.org/1999/xlink" xlink:title="Femur Index" id="ABBRID0E4MAI" xlink:type="simple">FeI</abbrev> 136–151). Forewing venation strongly reduced, as in most <tp:taxon-name><tp:taxon-name-part taxon-name-part-type="tribe">Camponotini</tp:taxon-name-part></tp:taxon-name>. M-Cu absent; <abbrev xmlns:xlink="http://www.w3.org/1999/xlink" xlink:title="Length of 4th radial sector fused with median" id="ABBRID0EGNAI" xlink:type="simple">4Rs+M</abbrev> shortly developed or (more rarely) Mf2+ interstitial (Fig. <xref ref-type="fig" rid="F6">6b</xref>). Petiole small; in lateral view node more bluntly rounded than in female castes, anterior and posterior faces straight, not convex, apex not impressed medially in dorsal view. Gastral tergites I–IV and sternites I–IV with fine and dense microreticulation consisting of moderately transverse meshes; only sides of tergites with wide meshes and shiny; tergite V with almost isodiametric reticulation. Sternite VI posteriorly emarginated, sternite VII truncated.</p><fig id="F6" position="float" orientation="portrait"><label>Figure 6.</label><caption><p>Habitus of <italic><tp:taxon-name><tp:taxon-name-part taxon-name-part-type="genus" reg="Colobopsis">C.</tp:taxon-name-part> <tp:taxon-name-part taxon-name-part-type="species" reg="explodens">explodens</tp:taxon-name-part></tp:taxon-name></italic> sp. n. allotype, male; <bold>a</bold> full-face view <bold>b</bold> wings (see insert for illustration of measurements <abbrev xmlns:xlink="http://www.w3.org/1999/xlink" xlink:title="Maximum length of 2ndradial crossvein" id="ABBRID0EFOAI" xlink:type="simple">2r</abbrev> and 4RsM) <bold>c</bold> lateral (see insert for detailed view of petiole), and <bold>d</bold> dorsal view.</p></caption><graphic xmlns:xlink="http://www.w3.org/1999/xlink" xlink:href="zookeys-751-001-g006.jpg" position="float" orientation="portrait" xlink:type="simple" id="oo_197236.jpg"/></fig><p>
            <italic>Genital structures</italic> (Fig. <xref ref-type="fig" rid="F7">7</xref>): Genital capsule (Fig. <xref ref-type="fig" rid="F7">7a–c</xref>) approx. as long as wide in dorsal aspect (Fig. <xref ref-type="fig" rid="F7">7a</xref>), ventrally longer than dorsally, protruding from apex of gaster. Gonopod high, distally broadly rounded. Gonostylus (Fig. <xref ref-type="fig" rid="F7">7c</xref>) elongated and acuminated, with reticulated microstructure (only visible at very high magnification) and <!--PageBreak-->some long setae. Basivolsella (Fig. <xref ref-type="fig" rid="F7">7e</xref>) dorsally with roundish structure, ventrally with evenly distributed, comparatively short setae. Digitus (Fig. <xref ref-type="fig" rid="F7">7e</xref>) large, evenly widened towards apex; apex rounded but with rectangular corner ventrally. Penis valvae (Fig. <xref ref-type="fig" rid="F7">7d</xref>) in dorsal aspect broad at base, but very narrow distally. Valviceps leaf-shaped in lateral view, apically rounded; surface smooth; ventral margin with very fine serration.</p><fig id="F7" position="float" orientation="portrait"><label>Figure 7.</label><caption><p>Genital structures of <italic><tp:taxon-name><tp:taxon-name-part taxon-name-part-type="genus" reg="Colobopsis">C.</tp:taxon-name-part> <tp:taxon-name-part taxon-name-part-type="species" reg="explodens">explodens</tp:taxon-name-part></tp:taxon-name></italic> sp. n. paratype, male; genital capsule in <bold>a</bold> dorsal <bold>b</bold> ventral, and <bold>c</bold> lateral view <bold>d</bold> left penis valve <bold>e</bold> right volsella and gonostylus.</p></caption><graphic xmlns:xlink="http://www.w3.org/1999/xlink" xlink:href="zookeys-751-001-g007.jpg" position="float" orientation="portrait" xlink:type="simple" id="oo_197237.jpg"/></fig><fig id="F8" position="float" orientation="portrait"><label>Figure 8.</label><caption><p>Variation of relevant morphometric measurements for the distinction of castes and species; <bold>a</bold> Metafemur length (<abbrev xmlns:xlink="http://www.w3.org/1999/xlink" xlink:title="Femur length" id="ABBRID0EARAI" xlink:type="simple">FeL</abbrev>) in relation to head width (<abbrev xmlns:xlink="http://www.w3.org/1999/xlink" xlink:title="Head width" id="ABBRID0EERAI" xlink:type="simple">HW</abbrev>) for minor workers of <italic><tp:taxon-name><tp:taxon-name-part taxon-name-part-type="genus" reg="Colobopsis">C.</tp:taxon-name-part> <tp:taxon-name-part taxon-name-part-type="species" reg="explodens">explodens</tp:taxon-name-part></tp:taxon-name></italic> sp. n., as well as minor workers of <italic><tp:taxon-name><tp:taxon-name-part taxon-name-part-type="genus" reg="Colobopsis">C.</tp:taxon-name-part> <tp:taxon-name-part taxon-name-part-type="species" reg="badia">badia</tp:taxon-name-part></tp:taxon-name></italic> and <italic><tp:taxon-name><tp:taxon-name-part taxon-name-part-type="genus" reg="Colobopsis">C.</tp:taxon-name-part> <tp:taxon-name-part taxon-name-part-type="species" reg="saundersi">saundersi</tp:taxon-name-part></tp:taxon-name></italic> (type specimens plotted separately) <bold>b</bold> Scape length (<abbrev xmlns:xlink="http://www.w3.org/1999/xlink" xlink:title="Scape length" id="ABBRID0ELSAI" xlink:type="simple">SL</abbrev>) in relation to head width (<abbrev xmlns:xlink="http://www.w3.org/1999/xlink" xlink:title="Head width" id="ABBRID0EPSAI" xlink:type="simple">HW</abbrev>) for minor workers, major workers, gynes and males of <italic><tp:taxon-name><tp:taxon-name-part taxon-name-part-type="genus" reg="Colobopsis">C.</tp:taxon-name-part> <tp:taxon-name-part taxon-name-part-type="species" reg="explodens">explodens</tp:taxon-name-part></tp:taxon-name></italic> sp. n., as well as male of <italic><tp:taxon-name><tp:taxon-name-part taxon-name-part-type="genus" reg="Colobopsis">C.</tp:taxon-name-part> <tp:taxon-name-part taxon-name-part-type="species" reg="badia">badia</tp:taxon-name-part></tp:taxon-name></italic>.</p></caption><graphic xmlns:xlink="http://www.w3.org/1999/xlink" xlink:href="zookeys-751-001-g008.jpg" position="float" orientation="portrait" xlink:type="simple" id="oo_197238.jpg"/></fig><p>
            <italic>Colour</italic>: Mainly dark chocolate-brown. Head somewhat darker; eyes pale grey to blackish; ocelli translucent, ranging from almost clear to reddish amber. Antennae <!--PageBreak-->and legs lighter brown, fading into yellowish towards apices. Margins of mesoscutum, scutellum, and metanotum lighter yellowish brown. Gastral tergites medially with very narrow hyaline margins; sternites with relatively broad, indistinctly separated posterior margins. Wings almost hyaline, with a slight whitish tinge, but forewing cells along veins, as well as pterostigma darkened to brownish, all veins pale yellowish brown. On hind wing all veins pale yellow.</p><p>
            <italic>Pilosity</italic>: On head setae sparsely distributed, short, inconspicuous, appressed, subdecumbent; a few very long standing setae on frons near vertex, and on anterior and posterior clypeal margins. Mandibles with dense short pilosity on lateral face, and few moderately long setae on anterolateral margin. Short pilosity and distribution of long <!--PageBreak-->setae on mesosoma, petiole, and gaster similar as in gyne, but pronotum lacking long, undulated setae. Medial part of mesonotum (between parapsidal furrows) with numerous long erect setae, scutellum with few long erect setae; lateral part of mesonotum in front of tegulae without setae. Tegulae with dense brush of setae. Petiole with a few stout setae anteroventrally (see insert Fig. <xref ref-type="fig" rid="F6">6c</xref>). Petiolar node lacking any standing setae; <!--PageBreak-->gastral tergite I without or with few subdecumbent, moderately long setae. Posterior gastral tergites and sternites (segments II and following) with sparse, relatively long, obliquely standing setae.</p><sec sec-type="Biological notes on Colobopsis explodens sp. n" id="SECID0EAUAI"><title>Biological notes on <italic><tp:taxon-name><tp:taxon-name-part taxon-name-part-type="genus" reg="Colobopsis">Colobopsis</tp:taxon-name-part> <tp:taxon-name-part taxon-name-part-type="species" reg="explodens">explodens</tp:taxon-name-part></tp:taxon-name></italic> sp. n.</title><p>Colonies of <italic><tp:taxon-name><tp:taxon-name-part taxon-name-part-type="genus" reg="Colobopsis">C.</tp:taxon-name-part> <tp:taxon-name-part taxon-name-part-type="species" reg="explodens">explodens</tp:taxon-name-part></tp:taxon-name></italic> sp. n. observed in the Ulu Temburong National Park are commonly polydomous and polygynous. This species was selected as a model for the study of the “exploding ants” because among the species with advanced autothysis behaviour it was the most abundant <abbrev xmlns:xlink="http://www.w3.org/1999/xlink" xlink:title="Colobopsis cylindrica" id="ABBRID0EGVAI" xlink:type="simple">COCY</abbrev> taxon in the vicinity of <abbrev xmlns:xlink="http://www.w3.org/1999/xlink" content-type="institution" xlink:title="Kuala Belalong Field Studies Centre" id="ABBRID0EKVAI" xlink:type="simple">KBFSC</abbrev>.</p><p>
              <italic><tp:taxon-name><tp:taxon-name-part taxon-name-part-type="genus" reg="Colobopsis">Colobopsis</tp:taxon-name-part> <tp:taxon-name-part taxon-name-part-type="species" reg="explodens">explodens</tp:taxon-name-part></tp:taxon-name></italic> sp. n. frequently nests on dipterocarp trees and its colonies can contain thousands of individuals. The largest part of the studied colony lived on a 60 m tall <italic><tp:taxon-name><tp:taxon-name-part taxon-name-part-type="genus" reg="Shorea">Shorea</tp:taxon-name-part> <tp:taxon-name-part taxon-name-part-type="species" reg="johorensis">johorensis</tp:taxon-name-part></tp:taxon-name></italic> Sym. (<tp:taxon-name><tp:taxon-name-part taxon-name-part-type="family">Dipterocarpaceae</tp:taxon-name-part></tp:taxon-name>) tree identified morphologically and by DNA barcoding (matK, identical to GenBank accession number <ext-link xmlns:xlink="http://www.w3.org/1999/xlink" ext-link-type="gen" xlink:href="KY973022" xlink:type="simple">KY973022</ext-link>, E-value is zero; <xref ref-type="bibr" rid="B27">Heckenhauer et al. 2017</xref>). The colony’s foraging ground included the canopy of the main tree, its direct vicinity, and also covered canopies of a 25 m tall <italic><tp:taxon-name><tp:taxon-name-part taxon-name-part-type="genus" reg="Horsfieldia">Horsfieldia</tp:taxon-name-part> <tp:taxon-name-part taxon-name-part-type="species" reg="wallichii">wallichii</tp:taxon-name-part></tp:taxon-name></italic> (Hook.f. &amp; Th.) Warb. (<tp:taxon-name><tp:taxon-name-part taxon-name-part-type="family">Myristicaceae</tp:taxon-name-part></tp:taxon-name>) tree and a smaller tree of <italic><tp:taxon-name><tp:taxon-name-part taxon-name-part-type="genus" reg="Shorea">Shorea</tp:taxon-name-part> <tp:taxon-name-part taxon-name-part-type="species" reg="maxwelliana">maxwelliana</tp:taxon-name-part></tp:taxon-name></italic> King (9 m). Colony fragments on all trees were connected by ant trails either through the canopy or on the forest floor in the litter layer. The total area occupied by the colony was estimated to be at least 2500 m<sup>2</sup>.</p><p>The colonies are distributed three-dimensionally, occupying any suitable nesting ground within the colony boundaries. On the main tree, we found four nesting sites of the examined colony in dead branches at heights ranging between 35 and 55 m above ground and two nesting sites in the living stem 50–60 m above ground. No nests in living branches were observed. At least five nest entrances were also seen in the stem of <italic><tp:taxon-name><tp:taxon-name-part taxon-name-part-type="genus" reg="Shorea">S.</tp:taxon-name-part> <tp:taxon-name-part taxon-name-part-type="species" reg="maxwelliana">maxwelliana</tp:taxon-name-part></tp:taxon-name></italic>. No signs of necrosis of the plant tissue were observed around stem entrances.</p><p>The translocation of a nest fragment in a fallen branch to the laboratory’s terrace, 30 m away from its original location, resulted in the expansion of the colony’s foraging ground to a neighbouring <italic><tp:taxon-name><tp:taxon-name-part taxon-name-part-type="genus" reg="Shorea">Shorea</tp:taxon-name-part></tp:taxon-name></italic> sp. tree where these ants were not previously present, while the connection to the colony on the original host tree was maintained.</p><p>If provided with an appropriate artificial nest (Fig. <xref ref-type="fig" rid="F9">9c–d</xref>), <italic><tp:taxon-name><tp:taxon-name-part taxon-name-part-type="genus" reg="Colobopsis">C.</tp:taxon-name-part> <tp:taxon-name-part taxon-name-part-type="species" reg="explodens">explodens</tp:taxon-name-part></tp:taxon-name></italic> sp. n. ants will inhabit it within several weeks up to several months and even use it to rear brood. One artificial nest, mounted on the main host tree, was colonized one week after it was installed. For the activity assessment, the easily accessible artificial nest #38 was observed. During behavioural monitoring, <italic><tp:taxon-name><tp:taxon-name-part taxon-name-part-type="genus" reg="Colobopsis">C.</tp:taxon-name-part> <tp:taxon-name-part taxon-name-part-type="species" reg="explodens">explodens</tp:taxon-name-part></tp:taxon-name></italic> sp. n. was observed to be mainly diurnal, foraging between 6:00 and 18:00 hrs, with peak activity around 9:00 and 16:00 hrs (Fig. <xref ref-type="fig" rid="F9">9a</xref>). The activity correlated positively with the temperature with lowest values at 24.2 °C and highest at 28.6 °C (Fig. <xref ref-type="fig" rid="F9">9b</xref>). The atmospheric pressure and clouds did not influence the activity of <italic><tp:taxon-name><tp:taxon-name-part taxon-name-part-type="genus" reg="Colobopsis">C.</tp:taxon-name-part> <tp:taxon-name-part taxon-name-part-type="species" reg="explodens">explodens</tp:taxon-name-part></tp:taxon-name></italic> sp. n. (Suppl. material <xref ref-type="supplementary-material" rid="S6">6</xref> “activity”); humidity was constant over the period of observations ranging from 86 to 88%. A slight rain on a warm day did not reduce the activity of ants near the nest but no activity was observed during heavy rains. However, if a shelter was provided, <italic><tp:taxon-name><tp:taxon-name-part taxon-name-part-type="genus" reg="Colobopsis">C.</tp:taxon-name-part> <tp:taxon-name-part taxon-name-part-type="species" reg="explodens">explodens</tp:taxon-name-part></tp:taxon-name></italic> sp. n. remained active <!--PageBreak--><!--PageBreak-->also during the rain and even after sunset. A drastic reduction in the number of minor workers at the nest entrance was observed on the days of nuptial flight, when several alate gynes and males left the nest in the early evening (Suppl. material <xref ref-type="supplementary-material" rid="S6">6</xref> “activity”). Between one and six minor workers (“guards”) were frequently positioned at the nest entrance, touching all incoming and outgoing workers with their antennae and seemingly monitoring the activity of foragers. In the early afternoon of the day with the highest activity, larvae were carried out of the nest. No carrying of larvae into the nest was ever observed.</p><fig id="F9" position="float" orientation="portrait"><label>Figure 9.</label><caption><p>Activity of <italic><tp:taxon-name><tp:taxon-name-part taxon-name-part-type="genus" reg="Colobopsis">C.</tp:taxon-name-part> <tp:taxon-name-part taxon-name-part-type="species" reg="explodens">explodens</tp:taxon-name-part></tp:taxon-name></italic> sp. n. at the entrance to the artificial nest #38. <bold>a</bold> Scatter plot of the number of minor workers entering (black dots) and leaving (open dots) the nest depending on the time of day <bold>b</bold> Scatter plot of the number of minor worker ants entering (black dots) and leaving (open dots) the nest depending on the air temperature. Polynomial trend lines on a and b are shown for the numbers of entering (black) and exiting (grey) minor workers <bold>c</bold> and <bold>d</bold> show high and low worker activity near the entrance of nest #38, respectively; white bars denote 1 cm.</p></caption><graphic xmlns:xlink="http://www.w3.org/1999/xlink" xlink:href="zookeys-751-001-g009.jpg" position="float" orientation="portrait" xlink:type="simple" id="oo_197239.jpg"/></fig><p>Remarkably, during all observations the numbers of the minor workers leaving and entering the nest were almost equal. The fact that this proportion did not change over the day (Fig. <xref ref-type="fig" rid="F9">9a</xref>) suggests a tendency to maintain a constant number of individuals present inside the nest.</p><p>After dusk, other species of <tp:taxon-name><tp:taxon-name-part taxon-name-part-type="tribe">Camponotini</tp:taxon-name-part></tp:taxon-name> such as <italic><tp:taxon-name><tp:taxon-name-part taxon-name-part-type="genus" reg="Polyrhachis">Polyrhachis</tp:taxon-name-part></tp:taxon-name></italic> spp., <italic><tp:taxon-name><tp:taxon-name-part taxon-name-part-type="genus" reg="Camponotus">Camponotus</tp:taxon-name-part></tp:taxon-name></italic> spp., and <italic><tp:taxon-name><tp:taxon-name-part taxon-name-part-type="genus" reg="Dinomyrmex">Dinomyrmex</tp:taxon-name-part> <tp:taxon-name-part taxon-name-part-type="species" reg="gigas">gigas</tp:taxon-name-part></tp:taxon-name></italic> (Latreille, 1802) were observed on the trees in the vicinity of the artificial nest.</p><p>Within the colonies, minor workers were by far the most abundant caste of <italic><tp:taxon-name><tp:taxon-name-part taxon-name-part-type="genus" reg="Colobopsis">C.</tp:taxon-name-part> <tp:taxon-name-part taxon-name-part-type="species" reg="explodens">explodens</tp:taxon-name-part></tp:taxon-name></italic> sp. n., whereas major workers (soldiers) were rare and almost never seen outside the nest. Alate gynes and males were observed leaving the nest during nuptial flight after dusk on two occasions during our field observations (Suppl. material <xref ref-type="supplementary-material" rid="S6">6</xref> “activity”). Several more alate sexuals were found inside a detached nest fragment (Suppl. material <xref ref-type="supplementary-material" rid="S3">3</xref>). The same nest fragment also contained symbiotic ant crickets of the genus <italic><tp:taxon-name><tp:taxon-name-part taxon-name-part-type="genus" reg="Camponophilus">Camponophilus</tp:taxon-name-part></tp:taxon-name></italic> Ingrisch, 1995. DNA barcoding of the cricket based on <abbrev xmlns:xlink="http://www.w3.org/1999/xlink" xlink:title="cytochrome C oxidase subunit I" xlink:type="simple">COI</abbrev> sequence resulted in the highest value of 80 % similarity to <abbrev xmlns:xlink="http://www.w3.org/1999/xlink" xlink:title="cytochrome C oxidase subunit I" xlink:type="simple">COI</abbrev> sequences of insects from several groups including Mann’s ant cricket <italic><tp:taxon-name><tp:taxon-name-part taxon-name-part-type="genus" reg="Myrmecophilus">Myrmecophilus</tp:taxon-name-part> <tp:taxon-name-part taxon-name-part-type="species" reg="manni">manni</tp:taxon-name-part></tp:taxon-name></italic> (Schimmer, 1911) (<ext-link xmlns:xlink="http://www.w3.org/1999/xlink" ext-link-type="gen" xlink:href="EU938370" xlink:type="simple">EU938370</ext-link>, <xref ref-type="bibr" rid="B19">Fenn et al. 2008</xref>). Thus, the molecular identification of these crickets is currently not possible due to lack of reference sequences.</p><p>Observations have shown that minor workers of <italic><tp:taxon-name><tp:taxon-name-part taxon-name-part-type="genus" reg="Colobopsis">C.</tp:taxon-name-part> <tp:taxon-name-part taxon-name-part-type="species" reg="explodens">explodens</tp:taxon-name-part></tp:taxon-name></italic> sp. n. display a characteristic, possibly defensive pose with raised gaster (Suppl. material <xref ref-type="supplementary-material" rid="S1">1</xref>: S1a) (compare with <xref ref-type="bibr" rid="B9">Davidson et al. 2007</xref>) and are extremely prone to self-sacrifice when threatened. The mandibular gland content is released during autothysis by contracting the gaster until the integument ruptures, leading to the death of the ant (Suppl. material <xref ref-type="supplementary-material" rid="S4">4</xref>). The secretion is slightly viscous, sticky, and has a species-specific bright yellow colour and a distinctive spice-like odour (Hoenigsberger et al., in prep.).</p><p>Minor workers of <italic><tp:taxon-name><tp:taxon-name-part taxon-name-part-type="genus" reg="Colobopsis">C.</tp:taxon-name-part> <tp:taxon-name-part taxon-name-part-type="species" reg="explodens">explodens</tp:taxon-name-part></tp:taxon-name></italic> sp. n. spend significant time on leaves, which has previously been hypothesized to contribute to their nutrition (compare with <xref ref-type="bibr" rid="B9">Davidson et al. 2007</xref>, <xref ref-type="bibr" rid="B8">2016</xref>). However, the exact purpose of their activity on leaves is yet to be understood. Observations suggest a patrolling or monitoring behaviour aiming at the removal of debris from the phyllosphere (mainly adaxial leaf surface but also abaxial leaf and petiole surfaces) and possible deterrence of intruding arthropods. Similar “cleaning” behaviour was observed <italic>in vitro</italic>, as well.</p><p>Another very specific behaviour was exhibited on the tree bark: Minor workers “graze” on the layers of epiphytes (mosses, lichens, algae, filamentous fungi, and yeasts) with their mandibles, often for up to 60 minutes. This behaviour differs from the cleaning behaviour on leaves and presumably contributes to the ants’ nutrition.</p><!--PageBreak--><p>Preliminary feeding experiments using cultures of filamentous fungi isolated from the phyllosphere of the host trees remained unsuccessful, no fungal feeding was observed. Only a suspension of yeast in water was accepted <italic>in vitro</italic> (M. Rahimi, pers. obs.). However, minor workers of <italic><tp:taxon-name><tp:taxon-name-part taxon-name-part-type="genus" reg="Colobopsis">C.</tp:taxon-name-part> <tp:taxon-name-part taxon-name-part-type="species" reg="explodens">explodens</tp:taxon-name-part></tp:taxon-name></italic> sp. n. have been observed to feed on small dead insects, fruit, and fish when offered on the foraging grounds (A. Kopchinskiy, A. Laciny &amp; M. Hoenigsberger pers. obs.).</p><p>Commonly observed modes of behaviour of <italic><tp:taxon-name><tp:taxon-name-part taxon-name-part-type="genus" reg="Colobopsis">C.</tp:taxon-name-part> <tp:taxon-name-part taxon-name-part-type="species" reg="explodens">explodens</tp:taxon-name-part></tp:taxon-name></italic> sp. n. <italic>in situ</italic> and <italic>in vitro</italic> as well as a variety of nesting sites are documented in the Suppl. material <xref ref-type="supplementary-material" rid="S7">7</xref> (Video S7).</p><p>The molecular analysis of the mandibular gland (MG) content of <italic><tp:taxon-name><tp:taxon-name-part taxon-name-part-type="genus" reg="Colobopsis">C.</tp:taxon-name-part> <tp:taxon-name-part taxon-name-part-type="species" reg="explodens">explodens</tp:taxon-name-part></tp:taxon-name></italic> sp. n. resulted in PCR amplification and sequencing of the 16S rRNA fragment of the bacteria <italic><tp:taxon-name><tp:taxon-name-part taxon-name-part-type="genus" reg="Blochmannia">Blochmannia</tp:taxon-name-part></tp:taxon-name></italic> sp. (<tp:taxon-name><tp:taxon-name-part taxon-name-part-type="class">Gammaproteobacteria</tp:taxon-name-part></tp:taxon-name>), a genus of obligate symbiotic bacteria found in carpenter ants (<xref ref-type="bibr" rid="B62">Williams and Wernegreen 2015</xref>). We revealed four identical mOTUs originating from two different DNA extracts from samples composed of five pooled MG reservoirs of the minor workers each. The sequences of 728 nt were 99 % similar (11 SNP sites) to the “uncultured bacterium clone 193-11” <ext-link xmlns:xlink="http://www.w3.org/1999/xlink" ext-link-type="gen" xlink:href="KC136854" xlink:type="simple">KC136854</ext-link> from <italic><tp:taxon-name><tp:taxon-name-part taxon-name-part-type="genus" reg="Camponotus">Camponotus</tp:taxon-name-part></tp:taxon-name></italic> sp. voucher KC-A017-01 defined as <italic><tp:taxon-name><tp:taxon-name-part taxon-name-part-type="genus" reg="Blochmannia">Blochmannia</tp:taxon-name-part></tp:taxon-name></italic> sp. in <xref ref-type="bibr" rid="B45">Russell et al. (2012)</xref>.</p><p>More detailed data on autothysis, composition of mandibular gland secretion, biodiversity of the <abbrev xmlns:xlink="http://www.w3.org/1999/xlink" xlink:title="Colobopsis cylindrica" id="ABBRID0EKCBI" xlink:type="simple">COCY</abbrev>-associated microorganisms, and experimental assessment of nutrition will be presented in future publications.</p></sec></tp:treatment-sec><tp:treatment-sec><!--Section generated to contain objects referenced in tp:taxon-treatment.--><supplementary-material xmlns:xlink="http://www.w3.org/1999/xlink" id="S1" position="float" orientation="portrait" xlink:type="simple"><label>Supplementary material 1</label><caption><p>Figure S1. Living workers of <italic><tp:taxon-name><tp:taxon-name-part taxon-name-part-type="genus" reg="Colobopsis">C.</tp:taxon-name-part> <tp:taxon-name-part taxon-name-part-type="species" reg="explodens">explodens</tp:taxon-name-part></tp:taxon-name></italic> sp. n. on a detached branch containing a nest fragment</p></caption><!--PageBreak--><p>Data type: multimedia</p><p>Explanation note: <bold>a</bold> Minor worker with characteristically raised gaster <bold>b</bold> Major worker with phragmotic head to close nest entrances. Photo: H. Wiesbauer</p><media xlink:href="zookeys-751-001-s001.jpg" mimetype="image" mime-subtype="jpeg" position="float" orientation="portrait" xlink:type="simple" id="oo_197241.jpg"/><permissions><license license-type="creative-commons-attribution" xlink:href="http://creativecommons.org/licenses/by/4.0/" xlink:type="simple"><license-p>This is an open access article distributed under the terms of the Creative Commons Attribution License (CC BY 4.0), which permits unrestricted use, distribution, and reproduction in any medium, provided the original author and source are credited.</license-p></license></permissions><attrib specific-use="authors">Laciny A, Zettel H, Kopchinskiy A, Pretzer C, Pal A, Salim KA, Rahimi MJ, Hoenigsberger M, Lim L, Jaitrong W, Druzhinina IS</attrib></supplementary-material><supplementary-material xmlns:xlink="http://www.w3.org/1999/xlink" id="S2" position="float" orientation="portrait" xlink:type="simple"><label>Supplementary material 2</label><caption><p>Figure S2. Natural nest of <italic><tp:taxon-name><tp:taxon-name-part taxon-name-part-type="genus" reg="Colobopsis">C.</tp:taxon-name-part> <tp:taxon-name-part taxon-name-part-type="species" reg="explodens">explodens</tp:taxon-name-part></tp:taxon-name></italic> sp. n. in a dead branch in the high canopy of <italic><tp:taxon-name><tp:taxon-name-part taxon-name-part-type="genus" reg="Shorea">S.</tp:taxon-name-part> <tp:taxon-name-part taxon-name-part-type="species" reg="johorensis">johorensis</tp:taxon-name-part></tp:taxon-name></italic> (the main host tree for the model colony)</p></caption><p>Data type: multimedia</p><p>Explanation note: <bold>a</bold> Camera setup in the canopy, white arrow marks the nest entrance <bold>b, c</bold> Entrance and minor workers.</p><media xlink:href="zookeys-751-001-s002.jpg" mimetype="image" mime-subtype="jpeg" position="float" orientation="portrait" xlink:type="simple" id="oo_197242.jpg"/><permissions><license license-type="creative-commons-attribution" xlink:href="http://creativecommons.org/licenses/by/4.0/" xlink:type="simple"><license-p>This is an open access article distributed under the terms of the Creative Commons Attribution License (CC BY 4.0), which permits unrestricted use, distribution, and reproduction in any medium, provided the original author and source are credited.</license-p></license></permissions><attrib specific-use="authors">Laciny A, Zettel H, Kopchinskiy A, Pretzer C, Pal A, Salim KA, Rahimi MJ, Hoenigsberger M, Lim L, Jaitrong W, Druzhinina IS</attrib></supplementary-material><supplementary-material xmlns:xlink="http://www.w3.org/1999/xlink" id="S3" position="float" orientation="portrait" xlink:type="simple"><label>Supplementary material 3</label><caption><p>Figure S3. Interior of the natural nest of <italic><tp:taxon-name><tp:taxon-name-part taxon-name-part-type="genus" reg="Colobopsis">C.</tp:taxon-name-part> <tp:taxon-name-part taxon-name-part-type="species" reg="explodens">explodens</tp:taxon-name-part></tp:taxon-name></italic> sp. n. found in a dead tree branch of <italic><tp:taxon-name><tp:taxon-name-part taxon-name-part-type="genus" reg="Shorea">S.</tp:taxon-name-part> <tp:taxon-name-part taxon-name-part-type="species" reg="johorensis">johorensis</tp:taxon-name-part></tp:taxon-name></italic> on the forest floor</p></caption><!--PageBreak--><p>Data type: multimedia</p><p>Explanation note: <bold>a</bold> Longitudinal section of the nest <bold>b</bold> Nest cavity. Sawdust is an artefact due to cutting. <bold>c</bold> Enlarged view of the nest cavity with a chamber made of dark carton <bold>d</bold> Dealate gyne and eggs found inside the chamber shown on <bold>c</bold>. The nest contained at least three such chambers.</p><media xlink:href="zookeys-751-001-s003.jpg" mimetype="image" mime-subtype="jpeg" position="float" orientation="portrait" xlink:type="simple" id="oo_197243.jpg"/><permissions><license license-type="creative-commons-attribution" xlink:href="http://creativecommons.org/licenses/by/4.0/" xlink:type="simple"><license-p>This is an open access article distributed under the terms of the Creative Commons Attribution License (CC BY 4.0), which permits unrestricted use, distribution, and reproduction in any medium, provided the original author and source are credited.</license-p></license></permissions><attrib specific-use="authors">Laciny A, Zettel H, Kopchinskiy A, Pretzer C, Pal A, Salim KA, Rahimi MJ, Hoenigsberger M, Lim L, Jaitrong W, Druzhinina IS</attrib></supplementary-material><supplementary-material xmlns:xlink="http://www.w3.org/1999/xlink" id="S4" position="float" orientation="portrait" xlink:type="simple"><label>Supplementary material 4</label><caption><p>Figure S4. Autothysis as defensive behaviour in an experimental setting</p></caption><p>Data type: multimedia</p><p>Explanation note: A worker of the predatory species <italic><tp:taxon-name><tp:taxon-name-part taxon-name-part-type="genus" reg="Oecophylla">Oecophylla</tp:taxon-name-part> <tp:taxon-name-part taxon-name-part-type="species" reg="smaragdina">smaragdina</tp:taxon-name-part></tp:taxon-name></italic> is attacked by three minor workers of <italic><tp:taxon-name><tp:taxon-name-part taxon-name-part-type="genus" reg="Colobopsis">C.</tp:taxon-name-part> <tp:taxon-name-part taxon-name-part-type="species" reg="explodens">explodens</tp:taxon-name-part></tp:taxon-name></italic> sp. n.; all four animals died after the encounter. Black arrows indicate the yellow secretion expelled by rupture of the mandibular gland reservoirs.</p><media xlink:href="zookeys-751-001-s004.jpg" mimetype="image" mime-subtype="jpeg" position="float" orientation="portrait" xlink:type="simple" id="oo_197244.jpg"/><permissions><license license-type="creative-commons-attribution" xlink:href="http://creativecommons.org/licenses/by/4.0/" xlink:type="simple"><license-p>This is an open access article distributed under the terms of the Creative Commons Attribution License (CC BY 4.0), which permits unrestricted use, distribution, and reproduction in any medium, provided the original author and source are credited.</license-p></license></permissions><attrib specific-use="authors">Laciny A, Zettel H, Kopchinskiy A, Pretzer C, Pal A, Salim KA, Rahimi MJ, Hoenigsberger M, Lim L, Jaitrong W, Druzhinina IS</attrib></supplementary-material><supplementary-material xmlns:xlink="http://www.w3.org/1999/xlink" id="S5" position="float" orientation="portrait" xlink:type="simple"><label>Supplementary material 5</label><caption><p>Figure S5. Pupa of <italic><tp:taxon-name><tp:taxon-name-part taxon-name-part-type="genus" reg="Colobopsis">C.</tp:taxon-name-part> <tp:taxon-name-part taxon-name-part-type="species" reg="explodens">explodens</tp:taxon-name-part></tp:taxon-name></italic> sp. n. found inside the opened natural nest</p></caption><!--PageBreak--><p>Data type: multimedia</p><p>Explanation note: Note the absence of a pupal cocoon which is diagnostic for <italic><tp:taxon-name><tp:taxon-name-part taxon-name-part-type="genus" reg="Colobopsis">Colobopsis</tp:taxon-name-part></tp:taxon-name></italic>.</p><media xlink:href="zookeys-751-001-s005.jpg" mimetype="image" mime-subtype="jpeg" position="float" orientation="portrait" xlink:type="simple" id="oo_197245.jpg"/><permissions><license license-type="creative-commons-attribution" xlink:href="http://creativecommons.org/licenses/by/4.0/" xlink:type="simple"><license-p>This is an open access article distributed under the terms of the Creative Commons Attribution License (CC BY 4.0), which permits unrestricted use, distribution, and reproduction in any medium, provided the original author and source are credited.</license-p></license></permissions><attrib specific-use="authors">Laciny A, Zettel H, Kopchinskiy A, Pretzer C, Pal A, Salim KA, Rahimi MJ, Hoenigsberger M, Lim L, Jaitrong W, Druzhinina IS</attrib></supplementary-material><supplementary-material xmlns:xlink="http://www.w3.org/1999/xlink" id="S6" position="float" orientation="portrait" xlink:type="simple"><label>Supplementary material 6</label><caption><p>Table S6.</p></caption><p>Data type: specimens data</p><p>Explanation note: “measurements”: Complete dataset of measurements, indices, locality data and type status of all measured specimens of <italic><tp:taxon-name><tp:taxon-name-part taxon-name-part-type="genus" reg="Colobopsis">C.</tp:taxon-name-part> <tp:taxon-name-part taxon-name-part-type="species" reg="explodens">explodens</tp:taxon-name-part></tp:taxon-name></italic> sp. n.</p><p>“activity”: Activity of minor workers of <italic><tp:taxon-name><tp:taxon-name-part taxon-name-part-type="genus" reg="Colobopsis">C.</tp:taxon-name-part> <tp:taxon-name-part taxon-name-part-type="species" reg="explodens">explodens</tp:taxon-name-part></tp:taxon-name></italic> sp. n. at the entrance of the artificial nest #38.</p><p>“accession numbers”: Complete list of accession numbers at NCBI GenBank for all organisms treated in this study.</p><media xlink:href="zookeys-751-001-s006.xlsx" mimetype="application" mime-subtype="vnd.openxmlformats-officedocument.spreadsheetml.sheet" position="float" orientation="portrait" xlink:type="simple" id="oo_197246.xlsx"/><permissions><license license-type="creative-commons-attribution" xlink:href="http://creativecommons.org/licenses/by/4.0/" xlink:type="simple"><license-p>This is an open access article distributed under the terms of the Creative Commons Attribution License (CC BY 4.0), which permits unrestricted use, distribution, and reproduction in any medium, provided the original author and source are credited.</license-p></license></permissions><attrib specific-use="authors">Laciny A, Zettel H, Kopchinskiy A, Pretzer C, Pal A, Salim KA, Rahimi MJ, Hoenigsberger M, Lim L, Jaitrong W, Druzhinina IS</attrib></supplementary-material><supplementary-material xmlns:xlink="http://www.w3.org/1999/xlink" id="S7" position="float" orientation="portrait" xlink:type="simple"><label>Supplementary material 7</label><caption><p>Video S7. Video depicting habitat, nesting sites and behaviour of <italic><tp:taxon-name><tp:taxon-name-part taxon-name-part-type="genus" reg="Colobopsis">C.</tp:taxon-name-part> <tp:taxon-name-part taxon-name-part-type="species" reg="explodens">explodens</tp:taxon-name-part></tp:taxon-name></italic> sp. n.</p></caption><p>Data type: multimedia</p><p>Explanation note: Video depicting habitat, nesting sites and behaviour of <italic><tp:taxon-name><tp:taxon-name-part taxon-name-part-type="genus" reg="Colobopsis">C.</tp:taxon-name-part> <tp:taxon-name-part taxon-name-part-type="species" reg="explodens">explodens</tp:taxon-name-part></tp:taxon-name></italic> sp. n. accessible under <ext-link xlink:type="simple" ext-link-type="uri" xlink:href="http://explodingants.com/index.php/publications/colobopsis-explodens">http://explodingants.com/index.php/publications/colobopsis-explodens</ext-link></p><media xlink:href="zookeys-751-001-s007.mp4" mimetype="video" mime-subtype="mp4" position="float" orientation="portrait" xlink:type="simple" id="oo_197247.mp4"/><permissions><license license-type="creative-commons-attribution" xlink:href="http://creativecommons.org/licenses/by/4.0/" xlink:type="simple"><license-p>This is an open access article distributed under the terms of the Creative Commons Attribution License (CC BY 4.0), which permits unrestricted use, distribution, and reproduction in any medium, provided the original author and source are credited.</license-p></license></permissions><attrib specific-use="authors">Laciny A, Zettel H, Kopchinskiy A, Pretzer C, Pal A, Salim KA, Rahimi MJ, Hoenigsberger M, Lim L, Jaitrong W, Druzhinina IS</attrib></supplementary-material></tp:treatment-sec><ref-list><ref id="B9"><mixed-citation xmlns:xlink="http://www.w3.org/1999/xlink" xlink:type="simple">
          <person-group><name name-style="western"><surname>Davidson</surname><given-names>DW</given-names></name><name name-style="western"><surname>Lessard</surname><given-names>JP</given-names></name><name name-style="western"><surname>Bernau</surname><given-names>CR</given-names></name><name name-style="western"><surname>Cook</surname><given-names>SC</given-names></name></person-group> (<year>2007</year>) <article-title>The tropical ant mosaic in a primary Bornean rain forest.</article-title> <source>Biotropica</source> <volume>39</volume>: <fpage>468</fpage>–<lpage>475</lpage>. <ext-link xlink:type="simple" ext-link-type="doi" xlink:href="10.1111/j.1744-7429.2007.00304.x">https://doi.org/10.1111/j.1744-7429.2007.00304.x</ext-link></mixed-citation></ref><ref id="B6"><mixed-citation xmlns:xlink="http://www.w3.org/1999/xlink" xlink:type="simple">
          <person-group><name name-style="western"><surname>Cook</surname><given-names>SC</given-names></name></person-group> (<year>2008</year>) <source>Functional and nutritional biology of exudate-feeding ants.</source> <publisher-name>PhD Thesis</publisher-name>, <publisher-loc>University of Utah Press, UT</publisher-loc>, <size units="page">95 pp</size>.</mixed-citation></ref><ref id="B10"><mixed-citation xmlns:xlink="http://www.w3.org/1999/xlink" xlink:type="simple">
          <person-group><name name-style="western"><surname>Davidson</surname><given-names>DW</given-names></name><name name-style="western"><surname>Salim</surname><given-names>KA</given-names></name><name name-style="western"><surname>Billen</surname><given-names>J</given-names></name></person-group> (<year>2012</year>) <article-title>Histology of structures used in territorial combat by Borneo’s ‘exploding ants’.</article-title> <source>Acta Zoologica</source> <volume>93</volume>(<issue>4</issue>): <fpage>487</fpage>–<lpage>491</lpage>. <ext-link xlink:type="simple" ext-link-type="doi" xlink:href="10.1111/j.1463-6395.2011.00523.x">https://doi.org/10.1111/j.1463-6395.2011.00523.x</ext-link></mixed-citation></ref><ref id="B8"><mixed-citation xmlns:xlink="http://www.w3.org/1999/xlink" xlink:type="simple">
          <person-group><name name-style="western"><surname>Davidson</surname><given-names>DW</given-names></name><name name-style="western"><surname>Kopchinskiy</surname><given-names>A</given-names></name><name name-style="western"><surname>Salim</surname><given-names>KA</given-names></name><name name-style="western"><surname>Grujic</surname><given-names>M</given-names></name><name name-style="western"><surname>Lim</surname><given-names>L</given-names></name><name name-style="western"><surname>Mei</surname><given-names>CC</given-names></name><name name-style="western"><surname>Jones</surname><given-names>TH</given-names></name><name name-style="western"><surname>Casamatta</surname><given-names>D</given-names></name><name name-style="western"><surname>Atanasova</surname><given-names>L</given-names></name><name name-style="western"><surname>Druzhinina</surname><given-names>IS</given-names></name></person-group> (<year>2016</year>) <article-title>Nutrition of Borneo’s “exploding” ants (<tp:taxon-name><tp:taxon-name-part taxon-name-part-type="order">Hymenoptera</tp:taxon-name-part></tp:taxon-name>: <tp:taxon-name><tp:taxon-name-part taxon-name-part-type="family">Formicidae</tp:taxon-name-part></tp:taxon-name>: <italic><tp:taxon-name><tp:taxon-name-part taxon-name-part-type="genus">Colobopsis</tp:taxon-name-part></tp:taxon-name></italic>): a preliminary assessment.</article-title> <source>Biotropica</source> <volume>48</volume>(<issue>4</issue>): <fpage>518</fpage>–<lpage>527</lpage>. <ext-link xlink:type="simple" ext-link-type="doi" xlink:href="10.1111/btp.12323">https://doi.org/10.1111/btp.12323</ext-link></mixed-citation></ref><ref id="B34"><mixed-citation xmlns:xlink="http://www.w3.org/1999/xlink" xlink:type="simple">
          <person-group><name name-style="western"><surname>Laciny</surname><given-names>A</given-names></name><name name-style="western"><surname>Zettel</surname><given-names>H</given-names></name><name name-style="western"><surname>Metscher</surname><given-names>B</given-names></name><name name-style="western"><surname>Kamariah</surname><given-names>AS</given-names></name><name name-style="western"><surname>Kopchinskiy</surname><given-names>A</given-names></name><name name-style="western"><surname>Pretzer</surname><given-names>C</given-names></name><name name-style="western"><surname>Druzhinina</surname><given-names>IS</given-names></name></person-group> (<year>2017</year>) <article-title>Morphological variation and mermithism in female castes of <italic><tp:taxon-name><tp:taxon-name-part taxon-name-part-type="genus">Colobopsis</tp:taxon-name-part></tp:taxon-name></italic> sp. nrSA, a Bornean “exploding ant” of the <italic><tp:taxon-name><tp:taxon-name-part taxon-name-part-type="genus">Colobopsis</tp:taxon-name-part> <tp:taxon-name-part taxon-name-part-type="species">cylindrica</tp:taxon-name-part></tp:taxon-name></italic> group (<tp:taxon-name><tp:taxon-name-part taxon-name-part-type="order">Hymenoptera</tp:taxon-name-part></tp:taxon-name>: <tp:taxon-name><tp:taxon-name-part taxon-name-part-type="family">Formicidae</tp:taxon-name-part></tp:taxon-name>).</article-title> <source>Myrmecological News</source> <volume>24</volume>: <fpage>91</fpage>–<lpage>106</lpage>. <ext-link xlink:type="simple" ext-link-type="uri" xlink:href="https://myrmecologicalnews.org/cms/index.php?option=com_content%26view=category%26id=1475%26Itemid=406">https://myrmecologicalnews.org/cms/index.php?option=com_content&amp;view=category&amp;id=1475&amp;Itemid=406</ext-link></mixed-citation></ref><ref id="B27"><mixed-citation xmlns:xlink="http://www.w3.org/1999/xlink" xlink:type="simple">
          <person-group><name name-style="western"><surname>Heckenhauer</surname><given-names>J</given-names></name><name name-style="western"><surname>Samuel</surname><given-names>R</given-names></name><name name-style="western"><surname>Ashton</surname><given-names>PS</given-names></name><name name-style="western"><surname>Turner</surname><given-names>B</given-names></name><name name-style="western"><surname>Barfuss</surname><given-names>MHJ</given-names></name><name name-style="western"><surname>Jang</surname><given-names>TS</given-names></name><name name-style="western"><surname>Temsch</surname><given-names>EM</given-names></name><name name-style="western"><surname>McCann</surname><given-names>J</given-names></name><name name-style="western"><surname>Salim</surname><given-names>KA</given-names></name><name name-style="western"><surname>Attanayake</surname><given-names>AMAS</given-names></name><name name-style="western"><surname>Chase</surname><given-names>MW</given-names></name></person-group> (<year>2017</year>) <article-title>Phylogenetic analyses of plastid DNA suggest a different interpretation of morphological evolution than those used as the basis for previous classifications of <tp:taxon-name><tp:taxon-name-part taxon-name-part-type="family">Dipterocarpaceae</tp:taxon-name-part></tp:taxon-name> (<tp:taxon-name><tp:taxon-name-part taxon-name-part-type="order">Malvales</tp:taxon-name-part></tp:taxon-name>).</article-title> <source>Botanical Journal of the Linnean Society</source> <volume>185</volume>: <fpage>1</fpage>–<lpage>26</lpage>. <ext-link xlink:type="simple" ext-link-type="doi" xlink:href="10.1093/botlinnean/box044">https://doi.org/10.1093/botlinnean/box044</ext-link></mixed-citation></ref><ref id="B19"><mixed-citation xmlns:xlink="http://www.w3.org/1999/xlink" xlink:type="simple">
          <person-group><name name-style="western"><surname>Fenn</surname><given-names>JD</given-names></name><name name-style="western"><surname>Song</surname><given-names>H</given-names></name><name name-style="western"><surname>Cameron</surname><given-names>SL</given-names></name><name name-style="western"><surname>Whiting</surname><given-names>MF</given-names></name></person-group> (<year>2008</year>) <article-title>A preliminary mitochondrial genome phylogeny of <tp:taxon-name><tp:taxon-name-part taxon-name-part-type="order">Orthoptera</tp:taxon-name-part></tp:taxon-name> (<tp:taxon-name><tp:taxon-name-part taxon-name-part-type="class">Insecta</tp:taxon-name-part></tp:taxon-name>) and approaches to maximizing phylogenetic signal found within mitochondrial genome data.</article-title> <source>Molecular Phylogenetics and Evolution:</source> <volume>49</volume>(<issue>1</issue>): <fpage>59</fpage>–<lpage>68</lpage>. <ext-link xlink:type="simple" ext-link-type="doi" xlink:href="10.1016/j.ympev.2008.07.004">https://doi.org/10.1016/j.ympev.2008.07.004</ext-link></mixed-citation></ref><ref id="B62"><mixed-citation xmlns:xlink="http://www.w3.org/1999/xlink" xlink:type="simple">
          <person-group><name name-style="western"><surname>Williams</surname><given-names>LE</given-names></name><name name-style="western"><surname>Wernegreen</surname><given-names>JJ</given-names></name></person-group> (<year>2015</year>) Genome evolution in an ancient bacteria-ant symbiosis: parallel gene loss among <italic><tp:taxon-name><tp:taxon-name-part taxon-name-part-type="genus">Blochmannia</tp:taxon-name-part></tp:taxon-name></italic> spanning the origin of the ant tribe <tp:taxon-name><tp:taxon-name-part taxon-name-part-type="tribe">Camponotini</tp:taxon-name-part></tp:taxon-name>. PeerJ 3: e881. <ext-link xlink:type="simple" ext-link-type="doi" xlink:href="10.7717/peerj.881">https://doi.org/10.7717/peerj.881</ext-link></mixed-citation></ref><ref id="B45"><mixed-citation xmlns:xlink="http://www.w3.org/1999/xlink" xlink:type="simple">
          <person-group><name name-style="western"><surname>Russell</surname><given-names>JA</given-names></name><name name-style="western"><surname>Funaro</surname><given-names>CF</given-names></name><name name-style="western"><surname>Giraldo</surname><given-names>YM</given-names></name><name name-style="western"><surname>Goldman-Huertas</surname><given-names>B</given-names></name><name name-style="western"><surname>Suh</surname><given-names>D</given-names></name><name name-style="western"><surname>Kronauer</surname><given-names>DJC</given-names></name><name name-style="western"><surname>Moreau</surname><given-names>CS</given-names></name><name name-style="western"><surname>Pierce</surname><given-names>NE</given-names></name></person-group> (<year>2012</year>) A Veritable Menagerie of Heritable <tp:taxon-name><tp:taxon-name-part taxon-name-part-type="division">Bacteria</tp:taxon-name-part></tp:taxon-name> from Ants, Butterflies, and Beyond: Broad Molecular Surveys and a Systematic Review. PLoS ONE 7 (12): e51027. <ext-link xlink:type="simple" ext-link-type="doi" xlink:href="10.1371/journal.pone.0051027">https://doi.org/10.1371/journal.pone.0051027</ext-link></mixed-citation></ref></ref-list></tp:taxon-treatment>
