# Supplementary material for: Colobopsis explodens sp. n., model species for studies on “exploding ants” (Hymenoptera, Formicidae), with biological notes and first illustrations of males of the Colobopsis cylindrica group
Source: Zookeys. 2018 Apr 19;(751):1–40. doi: 10.3897/zookeys.751.22661 (PMC5919914; doi:10.3897/zookeys.751.22661)
Supplement: XML Treatment for Colobopsis badia [file zookeys.751.22661-treatment2.xml]

<!DOCTYPE tp:taxon-treatment
  PUBLIC "-//TaxonX//DTD Taxonomic Treatment Publishing DTD v0 20100105//EN" "tax-treatment-NSO.dtd">
<tp:taxon-treatment xmlns:tp="http://www.plazi.org/taxpub"><tp:treatment-meta><kwd-group><label>Taxon classification</label><kwd><named-content xmlns:xlink="http://www.w3.org/1999/xlink" content-type="kingdom">Animalia</named-content></kwd><kwd><named-content xmlns:xlink="http://www.w3.org/1999/xlink" content-type="order">Hymenoptera</named-content></kwd><kwd><named-content xmlns:xlink="http://www.w3.org/1999/xlink" content-type="family">Formicidae</named-content></kwd></kwd-group><mixed-citation publication-type="journal"><person-group><name><surname>Laciny</surname><given-names>Alice</given-names></name><name><surname>Zettel</surname><given-names>Herbert</given-names></name><name><surname>Kopchinskiy</surname><given-names>Alexey</given-names></name><name><surname>Pretzer</surname><given-names>Carina</given-names></name><name><surname>Pal</surname><given-names>Anna</given-names></name><name><surname>Salim</surname><given-names>Kamariah Abu</given-names></name><name><surname>Rahimi</surname><given-names>Mohammad Javad</given-names></name><name><surname>Hoenigsberger</surname><given-names>Michaela</given-names></name><name><surname>Lim</surname><given-names>Linda</given-names></name><name><surname>Jaitrong</surname><given-names>Weeyawat</given-names></name><name><surname>Druzhinina</surname><given-names>Irina S.</given-names></name></person-group><article-title>
          <italic><tp:taxon-name><tp:taxon-name-part taxon-name-part-type="genus" reg="Colobopsis">Colobopsis</tp:taxon-name-part> <tp:taxon-name-part taxon-name-part-type="species" reg="explodens">explodens</tp:taxon-name-part></tp:taxon-name></italic> sp. n., model species for studies on “exploding ants” (<tp:taxon-name><tp:taxon-name-part taxon-name-part-type="order">Hymenoptera</tp:taxon-name-part></tp:taxon-name>, <tp:taxon-name><tp:taxon-name-part taxon-name-part-type="family">Formicidae</tp:taxon-name-part></tp:taxon-name>), with biological notes and first illustrations of males of the <italic><tp:taxon-name><tp:taxon-name-part taxon-name-part-type="genus" reg="Colobopsis">Colobopsis</tp:taxon-name-part> <tp:taxon-name-part taxon-name-part-type="species" reg="cylindrica">cylindrica</tp:taxon-name-part></tp:taxon-name></italic> group</article-title><source>Zookeys</source><day>19</day><month>4</month><year>2018</year><volume>2018</volume><issue>751</issue><fpage>1</fpage><lpage>40</lpage><pub-id pub-id-type="doi">10.3897/zookeys.751.22661</pub-id></mixed-citation></tp:treatment-meta><tp:nomenclature><tp:taxon-name>
            <tp:taxon-name-part taxon-name-part-type="genus" reg="Colobopsis">Colobopsis</tp:taxon-name-part>
            <tp:taxon-name-part taxon-name-part-type="species" reg="badia">badia</tp:taxon-name-part>
          </tp:taxon-name><tp:taxon-authority>(Smith, 1857)</tp:taxon-authority><xref ref-type="fig" rid="F8">Figs 8</xref><xref ref-type="fig" rid="F10">, 10</xref><!--PageBreak--><tp:nomenclature-citation-list><tp:nomenclature-citation><tp:taxon-name>
                <tp:taxon-name-part taxon-name-part-type="genus" reg="Formica">Formica</tp:taxon-name-part> <tp:taxon-name-part taxon-name-part-type="species" reg="badia">badia</tp:taxon-name-part></tp:taxon-name><comment>: <xref ref-type="bibr" rid="B51">Smith 1857</xref>: 54.</comment></tp:nomenclature-citation><tp:nomenclature-citation><tp:taxon-name>
                <tp:taxon-name-part taxon-name-part-type="genus" reg="Camponotus">Camponotus</tp:taxon-name-part> <tp:taxon-name-part taxon-name-part-type="species" reg="badius">badius</tp:taxon-name-part></tp:taxon-name><comment>: <xref ref-type="bibr" rid="B43">Roger 1863</xref>: 3.</comment></tp:nomenclature-citation><tp:nomenclature-citation><tp:taxon-name>
                <tp:taxon-name-part taxon-name-part-type="genus" reg="Colobopsis">Colobopsis</tp:taxon-name-part> <tp:taxon-name-part taxon-name-part-type="species" reg="badia">badia</tp:taxon-name-part></tp:taxon-name><comment>: <xref ref-type="bibr" rid="B57">Ward et al. 2016</xref>: 350. <xref ref-type="bibr" rid="B4">Bolton 2017</xref>.</comment></tp:nomenclature-citation></tp:nomenclature-citation-list></tp:nomenclature><tp:treatment-sec sec-type="type material" id="SECID0ETFBI"><title>Type material</title><p>examined. 1 lectotype minor worker (Oxford University Museum of Natural History, present designation), Singapore, “<tp:taxon-name><tp:taxon-name-part taxon-name-part-type="genus" reg="Formica">Formica</tp:taxon-name-part> <tp:taxon-name-part taxon-name-part-type="species" reg="badia">badia</tp:taxon-name-part></tp:taxon-name>”, “Syntype”, CASENT 0901897, “Lectotypus <tp:taxon-name><tp:taxon-name-part taxon-name-part-type="genus" reg="Formica">Formica</tp:taxon-name-part> <tp:taxon-name-part taxon-name-part-type="species" reg="badia">badia</tp:taxon-name-part></tp:taxon-name> Smith, 1857 des. Laciny &amp; Zettel, 2017”, 2 paralectotype minor workers (Oxford University Museum of Natural History) mounted on the same card, Sarawak (“Sar 32”), “<tp:taxon-name><tp:taxon-name-part taxon-name-part-type="genus" reg="Formica">Formica</tp:taxon-name-part> <tp:taxon-name-part taxon-name-part-type="species" reg="badia">badia</tp:taxon-name-part></tp:taxon-name>”, “Syntype”, “Paralectotypes <tp:taxon-name><tp:taxon-name-part taxon-name-part-type="genus" reg="Formica">Formica</tp:taxon-name-part> <tp:taxon-name-part taxon-name-part-type="species" reg="badia">badia</tp:taxon-name-part></tp:taxon-name> Smith, 1857”.</p></tp:treatment-sec><tp:treatment-sec sec-type="material" id="SECID0EBHBI"><title>Additional material examined.</title><p>1 male (Natural History Museum Vienna), Thailand, Trang Province, Nayong District, Khao Chong Botanical Garden, at light of head quarter, <named-content xmlns:xlink="http://www.w3.org/1999/xlink" content-type="dwc:verbatimCoordinates" xlink:type="simple"><named-content content-type="geo-json" specific-use="{&#34;type&#34;:&#34;Point&#34;,&#34;coordinates&#34;:[99.766667,7.550000]}" id="NCID0EKHBI" xlink:type="simple">7°33'N, 99°46'E</named-content></named-content>, 60 m a.s.l., 1–7.VI.2016, leg. H. Zettel (68); 10 minor workers (Natural History Museum Vienna), Thailand, Trang Province, Nayong District, Khao Chong Botanical Garden, trail to Ton Pliw Waterfall, <named-content xmlns:xlink="http://www.w3.org/1999/xlink" content-type="dwc:verbatimCoordinates" xlink:type="simple"><named-content content-type="geo-json" specific-use="{&#34;type&#34;:&#34;Point&#34;,&#34;coordinates&#34;:[99.792500,7.542778]}" id="NCID0ESHBI" xlink:type="simple">N07°32'34", E99°47'33"</named-content></named-content>, 150 m a.s.l., 1–7.VI.2016, leg. H. Zettel (66-4).</p></tp:treatment-sec><tp:treatment-sec sec-type="description" id="SECID0EXHBI"><title>Description notes on the type specimens.</title><p>
            <italic>Lectotype</italic>: Minor worker glued to a square cardboard, in relatively good condition; right hind leg missing; tarsi of middle <!--PageBreak-->legs and left hind leg broken; erect setae on dorsum probably lost. Structures agree well with other species of the <italic><tp:taxon-name><tp:taxon-name-part taxon-name-part-type="genus" reg="Colobopsis">C.</tp:taxon-name-part> <tp:taxon-name-part taxon-name-part-type="species" reg="saundersi">saundersi</tp:taxon-name-part></tp:taxon-name></italic> complex, a few characteristic features are given: Setae on scape more decumbent than in <italic><tp:taxon-name><tp:taxon-name-part taxon-name-part-type="genus" reg="Colobopsis">C.</tp:taxon-name-part> <tp:taxon-name-part taxon-name-part-type="species" reg="explodens">explodens</tp:taxon-name-part></tp:taxon-name></italic> sp. n. Dorsal outline of mesosoma almost straight, only with weak indentation at meso-metanotal suture. Propodeum forming a distinct obtuse angle in lateral view. Petiolar node relatively short, apex acute in lateral view, its crest slightly indented in middle. Tergites I–III with very fine, strongly transverse microsculpture (lateral parts not visible). Colour relative<!--PageBreak-->ly dark brown; appendages strongly infuscate; antennal segments III–XII, meso- and metafemora almost black.</p><p>
            <italic>Paralectotypes</italic>: Two minor workers glued to the same square cardboard, in relatively poor condition. Left specimen with damaged head and gaster, lacking right middle leg; major parts of body covered by dirt or glue; most erect setae probably lost. Right specimen with slightly damaged head, lacking gaster and right hind leg; some parts of body covered by dirt or glue; most erect setae probably lost. The two specimens are probably conspecific, but conspecificity with the lectotype is uncertain. The combination of morphological features is intermediate between <italic><tp:taxon-name><tp:taxon-name-part taxon-name-part-type="genus" reg="Colobopsis">C.</tp:taxon-name-part> <tp:taxon-name-part taxon-name-part-type="species" reg="badia">badia</tp:taxon-name-part></tp:taxon-name></italic> and <italic><tp:taxon-name><tp:taxon-name-part taxon-name-part-type="genus" reg="Colobopsis">C.</tp:taxon-name-part> <tp:taxon-name-part taxon-name-part-type="species" reg="explodens">explodens</tp:taxon-name-part></tp:taxon-name></italic> sp. n.: setae on scape similar to <italic><tp:taxon-name><tp:taxon-name-part taxon-name-part-type="genus" reg="Colobopsis">C.</tp:taxon-name-part> <tp:taxon-name-part taxon-name-part-type="species" reg="explodens">explodens</tp:taxon-name-part></tp:taxon-name></italic> sp. n., more erect than in the lectotype; dorsal outline of mesosoma intermediate, more structured than in the lectotype, but propodeum with angle; shape of node intermediate, apex more acute than in <italic><tp:taxon-name><tp:taxon-name-part taxon-name-part-type="genus" reg="Colobopsis">C.</tp:taxon-name-part> <tp:taxon-name-part taxon-name-part-type="species" reg="explodens">explodens</tp:taxon-name-part></tp:taxon-name></italic> sp. n. Colour almost as dark as in the lectotype.</p><p>Measurements of lectotype minor worker: <abbrev xmlns:xlink="http://www.w3.org/1999/xlink" xlink:title="Total length" id="ABBRID0E1KBI" xlink:type="simple">TL</abbrev> 6.13; <abbrev xmlns:xlink="http://www.w3.org/1999/xlink" xlink:title="Head width" id="ABBRID0E5KBI" xlink:type="simple">HW</abbrev> 1.51; <abbrev xmlns:xlink="http://www.w3.org/1999/xlink" xlink:title="Head length" id="ABBRID0ECLBI" xlink:type="simple">HL</abbrev> 1.63; <abbrev xmlns:xlink="http://www.w3.org/1999/xlink" xlink:title="Head size" id="ABBRID0EGLBI" xlink:type="simple">HS</abbrev> 1.57; <abbrev xmlns:xlink="http://www.w3.org/1999/xlink" xlink:title="Length of maxillary palp segment V, measured from base to apex" id="ABBRID0EKLBI" xlink:type="simple">PS5</abbrev> n.a.; <abbrev xmlns:xlink="http://www.w3.org/1999/xlink" xlink:title="Length of maxillary palp segment VI, measured from base to apex" id="ABBRID0EOLBI" xlink:type="simple">PS6</abbrev> n.a.; <abbrev xmlns:xlink="http://www.w3.org/1999/xlink" xlink:title="Eye length" id="ABBRID0ESLBI" xlink:type="simple">EL</abbrev> 0.40; <abbrev xmlns:xlink="http://www.w3.org/1999/xlink" xlink:title="Scape length" id="ABBRID0EWLBI" xlink:type="simple">SL</abbrev> 1.43; <abbrev xmlns:xlink="http://www.w3.org/1999/xlink" xlink:title="Scape width" id="ABBRID0E1LBI" xlink:type="simple">SW</abbrev> 0.15; <abbrev xmlns:xlink="http://www.w3.org/1999/xlink" xlink:title="Mesosoma length" id="ABBRID0E5LBI" xlink:type="simple">ML</abbrev> 1.96; <abbrev xmlns:xlink="http://www.w3.org/1999/xlink" xlink:title="Hair length" id="ABBRID0ECMBI" xlink:type="simple">HaL</abbrev> 0.17; <abbrev xmlns:xlink="http://www.w3.org/1999/xlink" xlink:title="Petiole height" id="ABBRID0EGMBI" xlink:type="simple">PH</abbrev> 0.54; <abbrev xmlns:xlink="http://www.w3.org/1999/xlink" xlink:title="Petiole length" id="ABBRID0EKMBI" xlink:type="simple">PL</abbrev> 0.36; <abbrev xmlns:xlink="http://www.w3.org/1999/xlink" xlink:title="Node height" id="ABBRID0EOMBI" xlink:type="simple">NH</abbrev> 0.32; <abbrev xmlns:xlink="http://www.w3.org/1999/xlink" xlink:title="Femur length" id="ABBRID0ESMBI" xlink:type="simple">FeL</abbrev> 2.22. Indices: <abbrev xmlns:xlink="http://www.w3.org/1999/xlink" xlink:title="Cephalic index" id="ABBRID0EWMBI" xlink:type="simple">CI</abbrev> 93; <abbrev xmlns:xlink="http://www.w3.org/1999/xlink" xlink:title="Scape index" id="ABBRID0E1MBI" xlink:type="simple">SI</abbrev> 95; <abbrev xmlns:xlink="http://www.w3.org/1999/xlink" xlink:title="Scape width index" id="ABBRID0E5MBI" xlink:type="simple">SWI</abbrev> 10; <abbrev xmlns:xlink="http://www.w3.org/1999/xlink" xlink:title="Eye Index" id="ABBRID0ECNBI" xlink:type="simple">EI</abbrev> 26; <abbrev xmlns:xlink="http://www.w3.org/1999/xlink" xlink:title="Petiole Index" id="ABBRID0EGNBI" xlink:type="simple">PI</abbrev> 150; <abbrev xmlns:xlink="http://www.w3.org/1999/xlink" xlink:title="Femur Index" id="ABBRID0EKNBI" xlink:type="simple">FeI</abbrev> 147; <abbrev xmlns:xlink="http://www.w3.org/1999/xlink" xlink:title="alp Segment Index" id="ABBRID0EONBI" xlink:type="simple">PSI</abbrev> n.a.</p><p>Measurements of paralectotype minor workers* (n = 2): <abbrev xmlns:xlink="http://www.w3.org/1999/xlink" xlink:title="Total length" id="ABBRID0EUNBI" xlink:type="simple">TL</abbrev> 6.13, n.a.; <abbrev xmlns:xlink="http://www.w3.org/1999/xlink" xlink:title="Head width" id="ABBRID0EYNBI" xlink:type="simple">HW</abbrev> n.a., 1.36; <abbrev xmlns:xlink="http://www.w3.org/1999/xlink" xlink:title="Head length" id="ABBRID0E3NBI" xlink:type="simple">HL</abbrev> n.a., 1.52; <abbrev xmlns:xlink="http://www.w3.org/1999/xlink" xlink:title="Head size" id="ABBRID0EAOBI" xlink:type="simple">HS</abbrev> n.a., 1.44; <abbrev xmlns:xlink="http://www.w3.org/1999/xlink" xlink:title="Length of maxillary palp segment V, measured from base to apex" id="ABBRID0EEOBI" xlink:type="simple">PS5</abbrev> n.a., 0.21; <abbrev xmlns:xlink="http://www.w3.org/1999/xlink" xlink:title="Length of maxillary palp segment VI, measured from base to apex" id="ABBRID0EIOBI" xlink:type="simple">PS6</abbrev> n.a., 0.25; <abbrev xmlns:xlink="http://www.w3.org/1999/xlink" xlink:title="Eye length" id="ABBRID0EMOBI" xlink:type="simple">EL</abbrev> 0.36, 0.37; <abbrev xmlns:xlink="http://www.w3.org/1999/xlink" xlink:title="Scape length" id="ABBRID0EQOBI" xlink:type="simple">SL</abbrev> 1.39, 1.40; <abbrev xmlns:xlink="http://www.w3.org/1999/xlink" xlink:title="Scape width" id="ABBRID0EUOBI" xlink:type="simple">SW</abbrev> 0.12, 0.13; <abbrev xmlns:xlink="http://www.w3.org/1999/xlink" xlink:title="Mesosoma length" id="ABBRID0EYOBI" xlink:type="simple">ML</abbrev> 1.89; <abbrev xmlns:xlink="http://www.w3.org/1999/xlink" xlink:title="Hair length" id="ABBRID0E3OBI" xlink:type="simple">HaL</abbrev> 0.13, n.a.; <abbrev xmlns:xlink="http://www.w3.org/1999/xlink" xlink:title="Petiole height" id="ABBRID0EAPBI" xlink:type="simple">PH</abbrev> n.a., 0.51; <abbrev xmlns:xlink="http://www.w3.org/1999/xlink" xlink:title="Petiole length" id="ABBRID0EEPBI" xlink:type="simple">PL</abbrev> 0.37, 0.42; <abbrev xmlns:xlink="http://www.w3.org/1999/xlink" xlink:title="Node height" id="ABBRID0EIPBI" xlink:type="simple">NH</abbrev> 0.27; <abbrev xmlns:xlink="http://www.w3.org/1999/xlink" xlink:title="Femur length" id="ABBRID0EMPBI" xlink:type="simple">FeL</abbrev> 2.15. Indices: <abbrev xmlns:xlink="http://www.w3.org/1999/xlink" xlink:title="Cephalic index" id="ABBRID0EQPBI" xlink:type="simple">CI</abbrev> n.a., 89; <abbrev xmlns:xlink="http://www.w3.org/1999/xlink" xlink:title="Scape index" id="ABBRID0EUPBI" xlink:type="simple">SI</abbrev> n.a., 103; <abbrev xmlns:xlink="http://www.w3.org/1999/xlink" xlink:title="Scape width index" id="ABBRID0EYPBI" xlink:type="simple">SWI</abbrev> 8, 9; <abbrev xmlns:xlink="http://www.w3.org/1999/xlink" xlink:title="Eye Index" id="ABBRID0E3PBI" xlink:type="simple">EI</abbrev> n.a., 27; <abbrev xmlns:xlink="http://www.w3.org/1999/xlink" xlink:title="Petiole Index" id="ABBRID0EAQBI" xlink:type="simple">PI</abbrev> n.a., 121; <abbrev xmlns:xlink="http://www.w3.org/1999/xlink" xlink:title="Femur Index" id="ABBRID0EEQBI" xlink:type="simple">FeI</abbrev> n.a., 158; <abbrev xmlns:xlink="http://www.w3.org/1999/xlink" xlink:title="alp Segment Index" id="ABBRID0EIQBI" xlink:type="simple">PSI</abbrev> n.a., 32. *One specimen with strongly damaged head, one with missing gaster.</p><p>Measurements of non-type minor workers (n = 10): <abbrev xmlns:xlink="http://www.w3.org/1999/xlink" xlink:title="Total length" id="ABBRID0EOQBI" xlink:type="simple">TL</abbrev> 5.64–6.23; <abbrev xmlns:xlink="http://www.w3.org/1999/xlink" xlink:title="Head width" id="ABBRID0ESQBI" xlink:type="simple">HW</abbrev> 1.46–1.59; <abbrev xmlns:xlink="http://www.w3.org/1999/xlink" xlink:title="Head length" id="ABBRID0EWQBI" xlink:type="simple">HL</abbrev> 1.63–1.72; <abbrev xmlns:xlink="http://www.w3.org/1999/xlink" xlink:title="Head size" id="ABBRID0E1QBI" xlink:type="simple">HS</abbrev> 1.54–1.65; <abbrev xmlns:xlink="http://www.w3.org/1999/xlink" xlink:title="Length of maxillary palp segment V, measured from base to apex" id="ABBRID0E5QBI" xlink:type="simple">PS5</abbrev> 0.24–0.25 (3); <abbrev xmlns:xlink="http://www.w3.org/1999/xlink" xlink:title="Length of maxillary palp segment VI, measured from base to apex" id="ABBRID0ECRBI" xlink:type="simple">PS6</abbrev> 0.24 (3); <abbrev xmlns:xlink="http://www.w3.org/1999/xlink" xlink:title="Eye length" id="ABBRID0EGRBI" xlink:type="simple">EL</abbrev> 0.38–0.40; <abbrev xmlns:xlink="http://www.w3.org/1999/xlink" xlink:title="Scape length" id="ABBRID0EKRBI" xlink:type="simple">SL</abbrev> 1.37–1.43; <abbrev xmlns:xlink="http://www.w3.org/1999/xlink" xlink:title="Scape width" id="ABBRID0EORBI" xlink:type="simple">SW</abbrev> 0.13–0.14; <abbrev xmlns:xlink="http://www.w3.org/1999/xlink" xlink:title="Mesosoma length" id="ABBRID0ESRBI" xlink:type="simple">ML</abbrev> 1.96–2.22; <abbrev xmlns:xlink="http://www.w3.org/1999/xlink" xlink:title="Hair length" id="ABBRID0EWRBI" xlink:type="simple">HaL</abbrev> 0.13–0.19; <abbrev xmlns:xlink="http://www.w3.org/1999/xlink" xlink:title="Petiole height" id="ABBRID0E1RBI" xlink:type="simple">PH</abbrev> 0.51–0.56 (7); <abbrev xmlns:xlink="http://www.w3.org/1999/xlink" xlink:title="Petiole length" id="ABBRID0E5RBI" xlink:type="simple">PL</abbrev> 0.41–0.45; <abbrev xmlns:xlink="http://www.w3.org/1999/xlink" xlink:title="Node height" id="ABBRID0ECSBI" xlink:type="simple">NH</abbrev> 0.31–0.37 (9); <abbrev xmlns:xlink="http://www.w3.org/1999/xlink" xlink:title="Femur length" id="ABBRID0EGSBI" xlink:type="simple">FeL</abbrev> 2.09–2.28. Indices: <abbrev xmlns:xlink="http://www.w3.org/1999/xlink" xlink:title="Cephalic index" id="ABBRID0EKSBI" xlink:type="simple">CI</abbrev> 88–92; <abbrev xmlns:xlink="http://www.w3.org/1999/xlink" xlink:title="Scape index" id="ABBRID0EOSBI" xlink:type="simple">SI</abbrev> 90–96; <abbrev xmlns:xlink="http://www.w3.org/1999/xlink" xlink:title="Scape width index" id="ABBRID0ESSBI" xlink:type="simple">SWI</abbrev> 9–10; <abbrev xmlns:xlink="http://www.w3.org/1999/xlink" xlink:title="Eye Index" id="ABBRID0EWSBI" xlink:type="simple">EI</abbrev> 25–27; <abbrev xmlns:xlink="http://www.w3.org/1999/xlink" xlink:title="Petiole Index" id="ABBRID0E1SBI" xlink:type="simple">PI</abbrev> 118–130 (7); <abbrev xmlns:xlink="http://www.w3.org/1999/xlink" xlink:title="Femur Index" id="ABBRID0E5SBI" xlink:type="simple">FeI</abbrev> 141–148; <abbrev xmlns:xlink="http://www.w3.org/1999/xlink" xlink:title="alp Segment Index" id="ABBRID0ECTBI" xlink:type="simple">PSI</abbrev> 30–31 (3).</p></tp:treatment-sec><tp:treatment-sec sec-type="Male" id="SECID0EGTBI"><title>Male.</title><p>
            <italic>Notes on collecting and identification</italic>: A single male collected at light was identified as a specimen of the <italic><tp:taxon-name><tp:taxon-name-part taxon-name-part-type="genus" reg="Colobopsis">C.</tp:taxon-name-part> <tp:taxon-name-part taxon-name-part-type="species" reg="cylindrica">cylindrica</tp:taxon-name-part></tp:taxon-name></italic> group. DNA barcoding revealed specific identity with a nest series of <italic><tp:taxon-name><tp:taxon-name-part taxon-name-part-type="genus" reg="Colobopsis">C.</tp:taxon-name-part> <tp:taxon-name-part taxon-name-part-type="species" reg="badia">badia</tp:taxon-name-part></tp:taxon-name></italic> from the same botanical garden. The morphological identification of this nest series (Col. 66-4) was carried out by direct comparison to the lectotype of <italic><tp:taxon-name><tp:taxon-name-part taxon-name-part-type="genus" reg="Colobopsis">C.</tp:taxon-name-part> <tp:taxon-name-part taxon-name-part-type="species" reg="badia">badia</tp:taxon-name-part></tp:taxon-name></italic>.</p><p>
            <italic>Description</italic> (Fig. <xref ref-type="fig" rid="F10">10</xref>): Overall very similar to <italic><tp:taxon-name><tp:taxon-name-part taxon-name-part-type="genus" reg="Colobopsis">C.</tp:taxon-name-part> <tp:taxon-name-part taxon-name-part-type="species" reg="explodens">explodens</tp:taxon-name-part></tp:taxon-name></italic> sp. n. and differing by the following characters:</p><p>Measurements of male (n = 1): <abbrev xmlns:xlink="http://www.w3.org/1999/xlink" xlink:title="Total length" id="ABBRID0EKVBI" xlink:type="simple">TL</abbrev> 8.28; <abbrev xmlns:xlink="http://www.w3.org/1999/xlink" xlink:title="Head width" id="ABBRID0EOVBI" xlink:type="simple">HW</abbrev> 1.35; <abbrev xmlns:xlink="http://www.w3.org/1999/xlink" xlink:title="Head length" id="ABBRID0ESVBI" xlink:type="simple">HL</abbrev> 1.26; <abbrev xmlns:xlink="http://www.w3.org/1999/xlink" xlink:title="Head size" id="ABBRID0EWVBI" xlink:type="simple">HS</abbrev> 1.30; <abbrev xmlns:xlink="http://www.w3.org/1999/xlink" xlink:title="Length of maxillary palp segment V, measured from base to apex" id="ABBRID0E1VBI" xlink:type="simple">PS5</abbrev> 0.20; <abbrev xmlns:xlink="http://www.w3.org/1999/xlink" xlink:title="Length of maxillary palp segment VI, measured from base to apex" id="ABBRID0E5VBI" xlink:type="simple">PS6</abbrev> 0.15; <abbrev xmlns:xlink="http://www.w3.org/1999/xlink" xlink:title="Eye length" id="ABBRID0ECWBI" xlink:type="simple">EL</abbrev> 0.48; <abbrev xmlns:xlink="http://www.w3.org/1999/xlink" xlink:title="Scape length" id="ABBRID0EGWBI" xlink:type="simple">SL</abbrev> 0.83; <abbrev xmlns:xlink="http://www.w3.org/1999/xlink" xlink:title="Scape width" id="ABBRID0EKWBI" xlink:type="simple">SW</abbrev> 0.10; <abbrev xmlns:xlink="http://www.w3.org/1999/xlink" xlink:title="Mesosoma length" id="ABBRID0EOWBI" xlink:type="simple">ML</abbrev> 3.07; <abbrev xmlns:xlink="http://www.w3.org/1999/xlink" xlink:title="Hair length" id="ABBRID0ESWBI" xlink:type="simple">HaL</abbrev> n.a.; <abbrev xmlns:xlink="http://www.w3.org/1999/xlink" xlink:title="Petiole height" id="ABBRID0EWWBI" xlink:type="simple">PH</abbrev> 0.47; <abbrev xmlns:xlink="http://www.w3.org/1999/xlink" xlink:title="Petiole length" id="ABBRID0E1WBI" xlink:type="simple">PL</abbrev> 0.41; <abbrev xmlns:xlink="http://www.w3.org/1999/xlink" xlink:title="Node height" id="ABBRID0E5WBI" xlink:type="simple">NH</abbrev> 0.31; <abbrev xmlns:xlink="http://www.w3.org/1999/xlink" xlink:title="Femur length" id="ABBRID0ECXBI" xlink:type="simple">FeL</abbrev> 1.96; <abbrev xmlns:xlink="http://www.w3.org/1999/xlink" xlink:title="Ocellus width" id="ABBRID0EGXBI" xlink:type="simple">OcW</abbrev> 0.19; <abbrev xmlns:xlink="http://www.w3.org/1999/xlink" xlink:title="Ocellar eye distance" id="ABBRID0EKXBI" xlink:type="simple">OED</abbrev> 0.29; <abbrev xmlns:xlink="http://www.w3.org/1999/xlink" xlink:title="Ocellar distance" id="ABBRID0EOXBI" xlink:type="simple">OcD</abbrev> 0.46; <abbrev xmlns:xlink="http://www.w3.org/1999/xlink" xlink:title="Forewing length" id="ABBRID0ESXBI" xlink:type="simple">FWL</abbrev> 7.43; <abbrev xmlns:xlink="http://www.w3.org/1999/xlink" xlink:title="Mesoscutum width" id="ABBRID0EWXBI" xlink:type="simple">MSW</abbrev> 1.37; <abbrev xmlns:xlink="http://www.w3.org/1999/xlink" xlink:title="Maximum length of 2ndradial crossvein" id="ABBRID0E1XBI" xlink:type="simple">2r</abbrev> 0.41; <abbrev xmlns:xlink="http://www.w3.org/1999/xlink" xlink:title="Length of 4th radial sector fused with median" id="ABBRID0E5XBI" xlink:type="simple">4Rs+M</abbrev> 0.37. Indices: <abbrev xmlns:xlink="http://www.w3.org/1999/xlink" xlink:title="Cephalic index" id="ABBRID0ECYBI" xlink:type="simple">CI</abbrev> 107; <abbrev xmlns:xlink="http://www.w3.org/1999/xlink" xlink:title="Scape index" id="ABBRID0EGYBI" xlink:type="simple">SI</abbrev> 61; <abbrev xmlns:xlink="http://www.w3.org/1999/xlink" xlink:title="Scape width index" id="ABBRID0EKYBI" xlink:type="simple">SWI</abbrev> 13; <abbrev xmlns:xlink="http://www.w3.org/1999/xlink" xlink:title="Eye Index" id="ABBRID0EOYBI" xlink:type="simple">EI</abbrev> 36; <abbrev xmlns:xlink="http://www.w3.org/1999/xlink" xlink:title="Petiole Index" id="ABBRID0ESYBI" xlink:type="simple">PI</abbrev> 116; <abbrev xmlns:xlink="http://www.w3.org/1999/xlink" xlink:title="Femur Index" id="ABBRID0EWYBI" xlink:type="simple">FeI</abbrev> 145; <abbrev xmlns:xlink="http://www.w3.org/1999/xlink" xlink:title="alp Segment Index" id="ABBRID0E1YBI" xlink:type="simple">PSI</abbrev> 26; <abbrev xmlns:xlink="http://www.w3.org/1999/xlink" xlink:title="Ocellar Index" id="ABBRID0E5YBI" xlink:type="simple">OI</abbrev> 61; <abbrev xmlns:xlink="http://www.w3.org/1999/xlink" xlink:title="Wing Vein Index" id="ABBRID0ECZBI" xlink:type="simple">WVI</abbrev> 91.</p><p>
            <italic>Structures</italic>: Size larger (<abbrev xmlns:xlink="http://www.w3.org/1999/xlink" xlink:title="Total length" id="ABBRID0EKZBI" xlink:type="simple">TL</abbrev> ca. 8.3 mm). Integument rather shiny (Fig. <xref ref-type="fig" rid="F10">10a, b</xref>), especially on mesosoma. Clypeus with distinctly developed median carina, almost reaching anterior margin. Maxillary palpi (<abbrev xmlns:xlink="http://www.w3.org/1999/xlink" xlink:title="alp Segment Index" id="ABBRID0ESZBI" xlink:type="simple">PSI</abbrev> 26) and antennal scapes (<abbrev xmlns:xlink="http://www.w3.org/1999/xlink" xlink:title="Scape index" id="ABBRID0EWZBI" xlink:type="simple">SI</abbrev> 61) relatively short. First funicular segment slightly more enlarged (30% wider than the following segment, Fig. <xref ref-type="fig" rid="F10">10a</xref>). Vein <abbrev xmlns:xlink="http://www.w3.org/1999/xlink" xlink:title="Length of 4th radial sector fused with median" id="ABBRID0E5ZBI" xlink:type="simple">4Rs+M</abbrev> of forewing long. Petiolar node slightly more widely rounded in lateral aspect.</p><!--PageBreak--><p>
            <italic>Genital structures</italic> (Fig. <xref ref-type="fig" rid="F10">10c–g</xref>) very similar to <italic><tp:taxon-name><tp:taxon-name-part taxon-name-part-type="genus" reg="Colobopsis">C.</tp:taxon-name-part> <tp:taxon-name-part taxon-name-part-type="species" reg="explodens">explodens</tp:taxon-name-part></tp:taxon-name></italic> sp. n., with the following exceptions: Gonostylus very narrow, with weaker reticulation of lateral surface (Fig. <xref ref-type="fig" rid="F10">10e</xref>). Basivolsella with extremely short ventral setae (Fig. <xref ref-type="fig" rid="F10">10f</xref>). Digitus with rounded apex, without ventroapical corner (Fig. <xref ref-type="fig" rid="F10">10f</xref>). Valviceps with slightly coarser ventral serration (Fig. <xref ref-type="fig" rid="F10">10g</xref>).</p><fig id="F10" position="float" orientation="portrait"><label>Figure 10.</label><caption><p>Habitus of <italic><tp:taxon-name><tp:taxon-name-part taxon-name-part-type="genus" reg="Colobopsis">C.</tp:taxon-name-part> <tp:taxon-name-part taxon-name-part-type="species" reg="badia">badia</tp:taxon-name-part></tp:taxon-name></italic>, male; <bold>a</bold> frontal <bold>b</bold> lateral; genital capsule in <bold>c</bold> dorsal <bold>d</bold> ventral, and <bold>e</bold> lateral view <bold>f</bold> right volsella and gonostylus <bold>g</bold> left penis valve.</p></caption><graphic xmlns:xlink="http://www.w3.org/1999/xlink" xlink:href="zookeys-751-001-g010.jpg" position="float" orientation="portrait" xlink:type="simple" id="oo_197240.jpg"/></fig><p>
            <italic>Colour</italic>: Head chiefly dark brown, with lighter area comprising frons between antennal insertions and clypeus. Eyes grey. Ocelli clear, almost colourless. Posterior and anterior clypeal margins, as well as proximal fourth of clypeal carina black. Gaster dark brown. Mesosoma, petiole, mandibles, antennae, and legs lighter brown, appendages becoming yellowish towards apices. Antennal insertions, mandibular bases, margins of thoracic sclerites (especially below tegulae) creamy yellow. Gastral tergites medially with very narrow hyaline margins; sternites with relatively broad posterior margins. Wings hyaline, forewing with a slight brownish tinge and cells along veins, as well as pterostigma darker brownish, all veins pale brown. On hind wing all veins pale yellow.</p><p>
            <italic>Pilosity</italic>: Appressed and subdecumbent setae comparatively shorter and sparser, but difference less obvious on gaster. Standing setae on mesonotum and gaster shorter, on mesonotum less numerous.</p><p>
            <italic>Comparative notes</italic>: The male of <italic><tp:taxon-name><tp:taxon-name-part taxon-name-part-type="genus" reg="Colobopsis">C.</tp:taxon-name-part> <tp:taxon-name-part taxon-name-part-type="species" reg="badia">badia</tp:taxon-name-part></tp:taxon-name></italic> can be distinguished from males of <italic><tp:taxon-name><tp:taxon-name-part taxon-name-part-type="genus" reg="Colobopsis">C.</tp:taxon-name-part> <tp:taxon-name-part taxon-name-part-type="species" reg="explodens">explodens</tp:taxon-name-part></tp:taxon-name></italic> sp. n. by larger body size, differing colour pattern, more shiny integument, well-developed clypeal carina, differing proportions of wing venation, and relatively shorter scapes (Fig. <xref ref-type="fig" rid="F8">8b</xref>). In the genitalia, the most striking differences are in the narrower gonostylus and the more rounded digitus apex (compare Figs <xref ref-type="fig" rid="F7">7e</xref>, <xref ref-type="fig" rid="F10">10f</xref>).</p></tp:treatment-sec><tp:treatment-sec><!--Section generated to contain objects referenced in tp:taxon-treatment.--><fig id="F8" position="float" orientation="portrait"><label>Figure 8.</label><caption><p>Variation of relevant morphometric measurements for the distinction of castes and species; <bold>a</bold> Metafemur length (<abbrev xmlns:xlink="http://www.w3.org/1999/xlink" xlink:title="Femur length" id="ABBRID0EARAI" xlink:type="simple">FeL</abbrev>) in relation to head width (<abbrev xmlns:xlink="http://www.w3.org/1999/xlink" xlink:title="Head width" id="ABBRID0EERAI" xlink:type="simple">HW</abbrev>) for minor workers of <italic><tp:taxon-name><tp:taxon-name-part taxon-name-part-type="genus" reg="Colobopsis">C.</tp:taxon-name-part> <tp:taxon-name-part taxon-name-part-type="species" reg="explodens">explodens</tp:taxon-name-part></tp:taxon-name></italic> sp. n., as well as minor workers of <italic><tp:taxon-name><tp:taxon-name-part taxon-name-part-type="genus" reg="Colobopsis">C.</tp:taxon-name-part> <tp:taxon-name-part taxon-name-part-type="species" reg="badia">badia</tp:taxon-name-part></tp:taxon-name></italic> and <italic><tp:taxon-name><tp:taxon-name-part taxon-name-part-type="genus" reg="Colobopsis">C.</tp:taxon-name-part> <tp:taxon-name-part taxon-name-part-type="species" reg="saundersi">saundersi</tp:taxon-name-part></tp:taxon-name></italic> (type specimens plotted separately) <bold>b</bold> Scape length (<abbrev xmlns:xlink="http://www.w3.org/1999/xlink" xlink:title="Scape length" id="ABBRID0ELSAI" xlink:type="simple">SL</abbrev>) in relation to head width (<abbrev xmlns:xlink="http://www.w3.org/1999/xlink" xlink:title="Head width" id="ABBRID0EPSAI" xlink:type="simple">HW</abbrev>) for minor workers, major workers, gynes and males of <italic><tp:taxon-name><tp:taxon-name-part taxon-name-part-type="genus" reg="Colobopsis">C.</tp:taxon-name-part> <tp:taxon-name-part taxon-name-part-type="species" reg="explodens">explodens</tp:taxon-name-part></tp:taxon-name></italic> sp. n., as well as male of <italic><tp:taxon-name><tp:taxon-name-part taxon-name-part-type="genus" reg="Colobopsis">C.</tp:taxon-name-part> <tp:taxon-name-part taxon-name-part-type="species" reg="badia">badia</tp:taxon-name-part></tp:taxon-name></italic>.</p></caption><graphic xmlns:xlink="http://www.w3.org/1999/xlink" xlink:href="zookeys-751-001-g008.jpg" position="float" orientation="portrait" xlink:type="simple" id="oo_197238.jpg"/></fig><fig id="F7" position="float" orientation="portrait"><label>Figure 7.</label><caption><p>Genital structures of <italic><tp:taxon-name><tp:taxon-name-part taxon-name-part-type="genus" reg="Colobopsis">C.</tp:taxon-name-part> <tp:taxon-name-part taxon-name-part-type="species" reg="explodens">explodens</tp:taxon-name-part></tp:taxon-name></italic> sp. n. paratype, male; genital capsule in <bold>a</bold> dorsal <bold>b</bold> ventral, and <bold>c</bold> lateral view <bold>d</bold> left penis valve <bold>e</bold> right volsella and gonostylus.</p></caption><graphic xmlns:xlink="http://www.w3.org/1999/xlink" xlink:href="zookeys-751-001-g007.jpg" position="float" orientation="portrait" xlink:type="simple" id="oo_197237.jpg"/></fig></tp:treatment-sec><ref-list><ref id="B51"><mixed-citation xmlns:xlink="http://www.w3.org/1999/xlink" xlink:type="simple">
          <person-group><name name-style="western"><surname>Smith</surname><given-names>F</given-names></name></person-group> (<year>1857</year>) <article-title>Catalogue of the hymenopterous insects collected at Sarawak, Borneo; Mount Ophir, Malacca; and at Singapore, by A. R. Wallace. [part]. Journal and Proceedings of the Linnean Society of London.</article-title> <source>Zoology</source> <volume>2</volume>: <fpage>42</fpage>–<lpage>88</lpage>. <ext-link xlink:type="simple" ext-link-type="uri" xlink:href="http://antcat.org/references/128683">http://antcat.org/references/128683</ext-link></mixed-citation></ref><ref id="B43"><mixed-citation xmlns:xlink="http://www.w3.org/1999/xlink" xlink:type="simple">
          <person-group><name name-style="western"><surname>Roger</surname><given-names>J</given-names></name></person-group> (<year>1863</year>) <article-title>Die neu aufgeführten Gattungen und Arten meines Formiciden-Verzeichnisses nebst Ergänzung einiger früher gegebenen Beschreibungen.</article-title> <source>Berliner Entomologische Zeitschrift</source> <volume>7</volume>: <fpage>131</fpage>–<lpage>214</lpage>. <ext-link xlink:type="simple" ext-link-type="doi" xlink:href="10.1002/mmnd.18630070116">https://doi.org/10.1002/mmnd.18630070116</ext-link></mixed-citation></ref><ref id="B57"><mixed-citation xmlns:xlink="http://www.w3.org/1999/xlink" xlink:type="simple">
          <person-group><name name-style="western"><surname>Ward</surname><given-names>PS</given-names></name><name name-style="western"><surname>Blaimer</surname><given-names>BB</given-names></name><name name-style="western"><surname>Fisher</surname><given-names>BL</given-names></name></person-group> (<year>2016</year>) <article-title>A revised phylogenetic classification of the ant subfamily <tp:taxon-name><tp:taxon-name-part taxon-name-part-type="subfamily">Formicinae</tp:taxon-name-part></tp:taxon-name> (<tp:taxon-name><tp:taxon-name-part taxon-name-part-type="order">Hymenoptera</tp:taxon-name-part></tp:taxon-name>: <tp:taxon-name><tp:taxon-name-part taxon-name-part-type="family">Formicidae</tp:taxon-name-part></tp:taxon-name>), with resurrection of the genera <italic><tp:taxon-name><tp:taxon-name-part taxon-name-part-type="genus">Colobopsis</tp:taxon-name-part></tp:taxon-name></italic> and <italic><tp:taxon-name><tp:taxon-name-part taxon-name-part-type="genus">Dinomyrmex</tp:taxon-name-part></tp:taxon-name></italic>.</article-title> <source>Zootaxa</source> <volume>4072</volume>: <fpage>343</fpage>–<lpage>357</lpage>. <ext-link xlink:type="simple" ext-link-type="doi" xlink:href="10.11646/zootaxa.4072.3.4">http://doi.org/10.11646/zootaxa.4072.3.4</ext-link></mixed-citation></ref><ref id="B4"><mixed-citation xmlns:xlink="http://www.w3.org/1999/xlink" xlink:type="simple">
          <person-group><name name-style="western"><surname>Bolton</surname><given-names>B</given-names></name></person-group> (<year>2017</year>) An online catalog of the ants of the world. <ext-link xlink:type="simple" ext-link-type="uri" xlink:href="http://antcat.org">http://antcat.org</ext-link> [Accessed: 24<sup>th</sup> November 2017]</mixed-citation></ref></ref-list></tp:taxon-treatment>
