# Supplementary material for: Colobopsis explodens sp. n., model species for studies on “exploding ants” (Hymenoptera, Formicidae), with biological notes and first illustrations of males of the Colobopsis cylindrica group
Source: Zookeys. 2018 Apr 19;(751):1–40. doi: 10.3897/zookeys.751.22661 (PMC5919914; doi:10.3897/zookeys.751.22661)
Supplement: Supplementary material 6 — Table S6. [file zookeys-751-001-s006.xlsx]

## Sheet: measurements
Specimen	Locality	Locality acronym / Colony	Caste	Type status	HW mm	HL mm	SL mm	SW mm	HaL mm	PH mm	PL mm	NH mm	EL mm	ML mm	FeL mm	TL mm	PS5 mm	PS6 mm	OcW mm	OED mm	OcD mm	FWL mm	2r mm	4RsM mm	MsW mm	CI	HS mm	SI	SWI	EI	FeI	PSI	PI	OI	WVI
1352	Brunei, KBFSC	YG KBFSC (Vienna colony)	gyne	paratype	1.78261	2.44565	1.3913	0.215217	0.139303	0.820513	0.641026	0.487179	0.636816	4.56522	2.25	11.3804	0.199005	0.192371	0.159204	0.364842	0.616915	n.a.	n.a.	n.a.	1.72826	72.8889	2.11413	78.0488	15.4688	35.7238	126.22	18.5124	128	59.1398	n.a.
1353	Brunei, KBFSC	YG KBFSC (Vienna colony)	gyne	paratype	1.78261	2.38043	1.41304	0.206522	0.199005	0.820513	0.666667	0.512821	0.630182	4.63043	2.25	11.0543	0.185738	0.192371	0.145937	0.371476	0.537313	n.a.	0.602564	0.217949	1.67935	74.8858	2.08152	79.2683	14.6154	35.3517	126.22	18.165	123.077	69.1358	36.1702			Acronym	Measurement	Magnification			Acronym	Index	Calculation
1354	Brunei, KBFSC	YG KBFSC (Vienna colony)	gyne	paratype	1.78261	2.41304	1.41304	0.208696	0.232172	0.820513	0.615385	0.474359	0.643449	4.33696	2.25	11.0217	0.192371	0.192371	0.159204	0.358209	0.597015	10.3043	0.551282	0.320513	1.92391	73.8739	2.09783	79.2683	14.7692	36.0959	126.22	18.3401	133.333	60	58.1395			HW	head width	76.8			CI	cephalic index	HW / HL * 100
1548	Brunei, KBFSC	YG KBFSC (Vienna colony)	gyne	paratype	1.76087	2.34783	1.41304	0.208696	0.26534	0.807692	0.538462	0.423077	0.630182	4.30435	2.21739	12.0652	0.192371	0.199005	0.139303	0.378109	0.597015	10.3043	0.615385	0.205128	2.11957	75	2.05435	80.2469	14.7692	35.7881	125.926	19.0511	150	63.3333	33.3333			HL	head length	76.8			HS	head size	(HW + HL) / 2
1549	Brunei, KBFSC	YG KBFSC (Vienna colony)	gyne	paratype	1.73913	2.38043	1.36957	0.208696	0.212272	n.a.	n.a.	n.a.	0.636816	4.1087	2.25	11.413	0.199005	0.185738	0.15257	0.344942	0.583748	n.a.	n.a.	n.a.	1.95652	73.0594	2.05978	78.75	15.2381	36.6169	129.375	18.6788	n.a.	59.0909	n.a.			SL	scape length	76.8			SI	scape index	SL / HW * 100
1550	Brunei, KBFSC	YG KBFSC (Vienna colony)	gyne	paratype	1.78261	2.34783	1.3913	0.215217	0.218905	n.a.	n.a.	n.a.	0.623549	4.17391	2.34783	11.4783	0.199005	0.192371	0.13267	0.364842	0.543947	10.4348	0.576923	0.25641	2.15217	75.9259	2.06522	78.0488	15.4688	34.9796	131.707	18.9509	n.a.	67.0732	44.4444			SW	scape width	256			SWI	scape width index	SW / SL * 100
1551	Brunei, KBFSC	YG KBFSC (Vienna colony)	gyne	paratype	1.82609	2.44565	1.36957	0.215217	0.218905	0.769231	0.576923	0.435897	0.636816	4.5	2.28261	12.1304	0.212272	0.205638	0.15257	0.378109	0.630182	n.a.	n.a.	n.a.	1.79348	74.6667	2.13587	75	15.7143	34.8733	125	19.5663	133.333	60	n.a.			HaL	hair length	256			EI	eye index	EL / HW * 100
1552	Brunei, KBFSC	YG KBFSC (Vienna colony)	gyne	paratype	1.78261	2.34783	1.3913	0.217391	0.232172	0.794872	0.576923	0.448718	0.643449	4.30435	2.25	11.8696	n.a.	n.a.	0.15257	0.371476	0.570481	9.97826	0.641026	0.166667	2.08696	75.9259	2.06522	78.0488	15.625	36.0959	126.22	n.a.	137.778	65.1163	26			PH	petiole height	128			FeI	femur index	FeL / HW * 100
1553	Brunei, KBFSC	YG KBFSC (Vienna colony)	gyne	paratype	1.76087	2.31522	1.41304	0.208696	0.212272	n.a.	0.538462	0.397436	0.630182	4.17391	2.31522	10.8261	n.a.	n.a.	0.13267	0.364842	0.570481	10.5	0.589744	0.217949	1.95652	76.0563	2.03804	80.2469	14.7692	35.7881	131.481	n.a.	n.a.	63.9535	36.9565			PL	petiole length	128			PSI	palp segment index	(PS5 + PS6) / HS * 100
1554	Brunei, KBFSC	YG KBFSC (Vienna colony)	gyne	paratype	1.76087	2.41304	1.38043	0.208696	0.232172	0.794872	0.641026	0.41	0.636816	4.43478	2.25	11.8043	0.199005	0.199005	0.159204	0.364842	0.590381	9.97826	0.576923	0.192308	1.8587	72.973	2.08696	78.3951	15.1181	36.1649	127.778	19.0713	124	61.7978	33.3333			NH	petiolar node height	128			PI	petiolar index	PL / PH * 100
1680	Brunei, KBFSC	YG KBFSC (Vienna colony)	gyne	paratype	1.80435	2.44565	1.44565	0.215217	0.271973	n.a.	n.a.	0.461538	0.630182	4.56522	2.29891	11.9022	0.192371	0.232172	0.139303	0.371476	0.557214	10.2391	0.538462	0.230769	1.69565	73.7778	2.125	80.1205	14.8872	34.9258	127.41	19.9785	n.a.	66.6667	42.8571			EL	eye length	256			OI	ocellar index	OED / OcD * 100
1681	Brunei, KBFSC	YG KBFSC (Vienna colony)	gyne	paratype	1.75	2.28261	1.32609	0.202174	0.28524	0.897436	n.a.	0.461538	0.630182	4.30435	2.25	10.5	n.a.	n.a.	0.159204	0.371476	0.557214	9.71739	0.5	0.141026	1.82609	76.6667	2.0163	75.7764	15.2459	36.0104	128.571	n.a.	n.a.	66.6667	28.2051			ML	mesosoma length	25.6			WVI	wing vein index	4RsM / 2r * 100
1682	Brunei, KBFSC	YG KBFSC (Vienna colony)	gyne	paratype	1.76087	2.41304	1.41304	0.208696	0.271973	0.897436	n.a.	n.a.	0.650083	4.43478	2.25	11.9348	0.185738	0.192371	0.15257	0.344942	0.636816	10.3043	0.589744	0.205128	1.82609	72.973	2.08696	80.2469	14.7692	36.9183	127.778	18.1177	n.a.	54.1667	34.7826			FeL	femur length	51.2
1683	Brunei, KBFSC	YG KBFSC (Vienna colony)	gyne	paratype	1.76087	2.41304	1.3913	0.208696	0.26534	0.846154	0.615385	0.448718	0.656716	4.56522	2.25	11.5435	0.212272	0.212272	0.159204	0.358209	0.583748	n.a.	n.a.	n.a.	1.76087	72.973	2.08696	79.0123	15	37.295	127.778	20.3427	137.5	61.3636	n.a.			TL	total length	25.6
1356	Brunei, KBFSC	YG KBFSC (17)	gyne	paratype	1.76087	2.38043	1.3913	0.208696	0.218905	0.923077	0.602564	0.538462	0.630182	4.43478	2.25	12.163	0.185738	0.192371	0.13267	0.358209	0.557214	10.1739	0.538462	0.192308	2.08696	73.9726	2.07065	79.0123	15	35.7881	127.778	18.2604	153.191	64.2857	35.7143			PS5	maxillary palp segment 5 length	256
1357	Brunei, KBFSC	YG KBFSC (17)	gyne	paratype	1.77174	2.34783	1.3913	0.215217	0	0.820513	n.a.	n.a.	0.630182	4.17391	2.31522	11.2174	0.192371	0.192371	0.129353	0.358209	0.543947	10.1739	0.576923	0.179487	2.02174	75.463	2.05978	78.5276	15.4688	35.5686	130.675	18.6788	n.a.	65.8537	31.1111			PS6	maxillary palp segment 6 length	256
1355	Brunei, KBFSC	YG KBFSC (Vienna colony)	male	paratype	1.23913	1.17391	0.826087	0.104348	n.a.	0.448718	0.384615	0.333333	0.431177	2.6087	1.76087	6.84783	0.165837	0.165837	0.192371	0.271973	0.451078	5.86957	0.397436	0.192308	1.17391	105.556	1.20652	66.6667	12.6316	34.7968	142.105	27.4902	116.667	60.2941	48.3871			OcW	ocellus width	256
1359	Brunei, KBFSC	YG KBFSC (Vienna colony)	male	allotype	1.26087	1.19565	0.836957	0.11087	n.a.	0.461538	0.397436	0.294872	0.437811	2.54348	1.82609	7.1087	0.2	0.15	0.179104	0.26534	0.431177	6.32609	0.384615	0.269231	1.36957	105.455	1.22826	66.3793	13.2468	34.7229	144.828	28	116.129	61.5385	70			OED	ocellar eye distance	256
1360	Brunei, KBFSC	YG KBFSC (Vienna colony)	male	paratype	1.26087	1.1413	0.804348	0.117391	n.a.	0.448718	0.397436	0.269231	0.437811	2.38043	1.71196	6.75	0.165837	0.15257	0.185738	0.258706	0.431177	6.32609	0.384615	0.166667	1.46739	110.476	1.20109	63.7931	14.5946	34.7229	135.776	26.51	112.903	60	43.3333			OcD	ocellar distance	256
1545	Brunei, KBFSC	YG KBFSC (Vienna colony)	male	paratype	1.29348	1.23913	0.826087	0.104348	n.a.	0.487179	0.397436	0.25641	0.464345	2.86957	1.76087	6.71739	n.a.	0.13267	0.185738	0.26534	0.444444	6.13043	0.448718	0.141026	1.40217	104.386	1.2663	63.8655	12.6316	35.8989	136.134	n.a.	122.581	59.7015	31.4286			FWL	forewing length	25.6
1546	Brunei, KBFSC	YG KBFSC (Vienna colony)	male	paratype	1.18478	1.21739	0.836957	0.0978261	n.a.	0.461538	0.384615	0.25641	0.457711	2.54348	1.79348	6.45652	0.172471	0.172471	0.179104	0.271973	0.437811	6	0.474359	0.153846	1.40217	97.3214	1.20109	70.6422	11.6883	38.6325	151.376	28.7191	120	62.1212	32.4324			2r	2nd radial crossvein length	128
1547	Brunei, KBFSC	YG KBFSC (Vienna colony)	male	paratype	1.28261	1.21739	0.847826	0.117391	n.a.	n.a.	n.a.	n.a.	0.444444	2.67391	1.8587	6.65217	0.205638	0.165837	0.192371	0.245439	0.464345	6.32609	0.410256	0.217949	1.5	105.357	1.25	66.1017	13.8462	34.6516	144.915	29.7181	n.a.	52.8571	53.125			4RsM	4th radial sector + median length	128
1555	Brunei, KBFSC	YG KBFSC (Vienna colony)	major	paratype	1.82609	2.57609	1.21739	0.195652	0.172471	0.692308	0.487179	0.410256	0.563847	2.73913	1.64674	8.70652	0.15257	0.165837								70.8861	2.20109	66.6667	16.0714	30.8774	90.1786	14.4659	142.105					MSW	mesoscutum width	51.2
1556	Brunei, KBFSC	YG KBFSC (Vienna colony)	major	paratype	1.84783	2.44565	1.17391	0.202174	0.199005	0.679487	0.474359	0.397436	0.537313	2.67391	1.66304	8.18478	0.165837	0.15257								75.5556	2.14674	63.5294	17.2222	29.0781	90	14.8322	143.243
638	Brunei, KBFSC	YG KB02-108	major	paratype	1.71739	2.28261	1.15217	0.176087	0.112769	0.589744	0.448718	0.435897	0.497512	2.21739	1.63043	7.30435	0.159204	0.159204								75.2381	2	67.0886	15.283	28.9691	94.9367	15.9204	131.429					n.a.	not applicable / not measured
639	Brunei, KBFSC	YG KB02-108	major	paratype	1.73913	2.25	1.17391	0.169565	0.145937	0.641026	0.461538	0.448718	0.497512	2.34783	1.63043	8.02174	0.159204	0.172471								77.2947	1.99457	67.5	14.4444	28.607	93.75	16.6289	138.889					bold	photographed specimens
1021	Brunei, KBFSC	cf. YG 39 (351)	major	paratype	1.78261	2.34783	1.22826	0.195652	0.172471	0.641026	0.512821	0.423077	0.53068	2.6087	1.64674	7.69565	n.a.	n.a.								75.9259	2.06522	68.9024	15.9292	29.7698	92.378	n.a.	125
1022	Brunei, KBFSC	cf. YG 39 (351)	major	paratype	1.86957	2.47826	1.26087	0.202174	0.199005	n.a.	0	0	0.537313	2.6413	1.69565	7.82609	n.a.	n.a.								75.4386	2.17391	67.4419	16.0345	28.74	90.6977	n.a.	n.a.
1023	Brunei, KBFSC	YG 373	major	paratype	1.8913	2.51087	1.21739	0.18913	0.15257	n.a.	0	0	0.524046	2.6087	1.66304	8.54348	0.159204	0.165837								75.3247	2.20109	64.3678	15.5357	27.7082	87.931	14.7673	n.a.
1363	Brunei, KBFSC	YG (19)	major	paratype	1.71739	2.31522	1.15217	0.18913	0.159204	0.628205	0.461538	0.410256	0.524046	2.41304	1.5	7.53261	0.15257	0.165837								74.1784	2.0163	67.0886	16.4151	30.5141	87.3418	15.7917	136.111
1557	Brunei, KBFSC	YG KBFSC (Vienna colony)	minor	paratype	1.43478	1.6087	1.29348	0.143478	0.13267	0.538462	0.448718	0.320513	0.391376	1.95652	1.95652	6.16304	0.225539	0.232172								89.1892	1.52174	90.1515	11.0924	27.2778	136.364	30.0782	120
1558	Brunei, KBFSC	YG KBFSC (Vienna colony)	minor	paratype	1.46739	1.67391	1.29348	0.143478	0.126036	0.532051	0.474359	0.307692	0.39801	2.08696	2.02174	6.68478	n.a.	n.a.								87.6623	1.57065	88.1481	11.0924	27.1236	137.778	n.a.	112.162
1559	Brunei, KBFSC	YG KBFSC (Vienna colony)	minor	paratype	1.52174	1.71739	1.32609	0.15	0.159204	0.551282	0.487179	0.358974	0.41791	2.11957	2.08696	6.97826	n.a.	n.a.								88.6076	1.61957	87.1429	11.3115	27.4627	137.143	n.a.	113.158
1560	Brunei, KBFSC	YG KBFSC (Vienna colony)	minor	paratype	1.56522	1.78261	1.36957	0.152174	0.185738	0.564103	n.a.	0.371795	0.41791	2.21739	2.10326	7.20652	n.a.	n.a.								87.8049	1.67391	87.5	11.1111	26.6998	134.375	n.a.	n.a.
1561	Brunei, KBFSC	YG KBFSC (Vienna colony)	minor	paratype	1.41304	1.58696	1.27174	0.143478	0.13267	n.a.	n.a.	0.320513	0.391376	1.98913	1.95652	6.32609	0.238806	0.245439								89.0411	1.5	90	11.2821	27.6974	138.462	32.283	n.a.
1562	Brunei, KBFSC	YG KBFSC (Vienna colony)	minor	paratype	1.41304	1.63043	1.27174	0.143478	0.0995025	0.512821	0.423077	0.294872	0.404643	1.98913	1.95652	6.29348	n.a.	0								86.6667	1.52174	90	11.2821	28.6363	138.462	n.a.	121.212
1563	Brunei, KBFSC	YG KBFSC (Vienna colony)	minor	paratype	1.28261	1.47826	1.26087	0.130435	0.106136	n.a.	0.397436	0.294872	0.371476	1.76087	1.82609	5.70652	0.218905	0.232172								86.7647	1.38043	98.3051	10.3448	28.9625	142.373	32.6765	n.a.
1564	Brunei, KBFSC	YG KBFSC (Vienna colony)	minor	paratype	1.26087	1.43478	1.23913	0.130435	0.13267	0.487179	0.410256	0.282051	0.351575	1.69565	1.79348	5.6087	n.a.	0								87.8788	1.34783	98.2759	10.5263	27.8836	142.241	n.a.	118.75
1565	Brunei, KBFSC	YG KBFSC (Vienna colony)	minor	holotype	1.47826	1.67391	1.32609	0.143478	0.145937	0.551282	0.474359	0.333333	0.424544	2.05435	2.05435	6.78261	0.225539	0.252073								88.3117	1.57609	89.7059	10.8197	28.7191	138.971	30.3037	116.216
1566	Brunei, KBFSC	YG KBFSC (Vienna colony)	minor	paratype	1.30435	1.5	1.23913	0.130435	0.13267	n.a.	n.a.	0.307692	0.378109	1.82609	1.8587	5.80435	n.a.	0								86.9565	1.40217	95	10.5263	28.9884	142.5	n.a.	n.a.
1567	Brunei, KBFSC	YG KBFSC (Vienna colony)	minor	paratype	1.36957	1.52174	1.28261	0.136957	0.165837	0.512821	0.435897	0.320513	0.384743	1.82609	1.875	6.22826	0.225539	0.238806								90	1.44565	93.6508	10.678	28.0923	136.905	32.1201	117.647
1568	Brunei, KBFSC	YG KBFSC (Vienna colony)	minor	paratype	1.40217	1.56522	1.26087	0.141304	0.13267	n.a.	n.a.	0	0.378109	1.95652	1.92391	6.32609	n.a.	0.238806								89.5833	1.4837	89.9225	11.2069	26.9659	137.209	n.a.	n.a.
1569	Brunei, KBFSC	YG KBFSC (Vienna colony)	minor	paratype	1.34783	1.5	1.23913	0.136957	0.112769	0.5	0.384615	0.282051	0.391376	1.82609	1.8587	6.19565	n.a.	n.a.								89.8551	1.42391	91.9355	11.0526	29.0376	137.903	n.a.	130
1570	Brunei, KBFSC	YG KBFSC (Vienna colony)	minor	paratype	1.29348	1.47826	1.26087	0.123913	0.112769	n.a.	0.423077	0.269231	0.364842	1.8913	1.875	6.09783	n.a.	n.a.								87.5	1.38587	97.479	9.82759	28.2063	144.958	n.a.	n.a.
1571	Brunei, KBFSC	YG KBFSC (Vienna colony)	minor	paratype	1.45652	1.6087	1.30435	0.143478	0.13267	0.525641	0.461538	0.320513	0.39801	2.02174	1.98913	6.88043	n.a.	n.a.								90.5405	1.53261	89.5522	11	27.3261	136.567	n.a.	113.889
1572	Brunei, KBFSC	YG KBFSC (Vienna colony)	minor	paratype	1.32609	1.5	1.26087	0.136957	0.139303	0.461538	0.410256	0.294872	0.378109	1.82609	1.8913	6.06522	n.a.	n.a.								88.4058	1.41304	95.082	10.8621	28.5132	142.623	n.a.	112.5
1573	Brunei, KBFSC	YG KBFSC (Vienna colony)	minor	paratype	1.43478	1.65217	1.28261	0.136957	0.112769	0.5	0.435897	0.294872	0.391376	1.98913	1.97283	6.58696	0.225539	0.232172								86.8421	1.54348	89.3939	10.678	27.2778	137.5	29.6545	114.706
1574	Brunei, KBFSC	YG KBFSC (Vienna colony)	minor	paratype	1.41304	1.58696	1.28261	0.136957	0.119403	0.512821	0.448718	0.307692	0.391376	1.8913	1.95652	5.96739	0.225539	0.245439								89.0411	1.5	90.7692	10.678	27.6974	138.462	31.3986	114.286
1575	Brunei, KBFSC	YG KBFSC (Vienna colony)	minor	paratype	1.21739	1.34783	1.20652	0.123913	0.0862355	n.a.	0.384615	0.24359	0.358209	1.69565	1.84239	5.11957	n.a.	n.a.								90.3226	1.28261	99.1071	10.2703	29.4243	151.339	n.a.	n.a.
1576	Brunei, KBFSC	YG KBFSC (Vienna colony)	minor	paratype	1.38043	1.58696	1.27174	0.143478	0.0995025	0.512821	n.a.	0.294872	0.384743	1.92391	1.94022	6.13043	n.a.	n.a.								86.9863	1.4837	92.126	11.2821	27.8711	140.551	n.a.	n.a.
630	Brunei, KBFSC	YG KB02-108	minor	paratype	1.22826	1.3913	1.23913	0.130435	0.079602	0.423077	0.333333	0.320513	0.338308	1.53125	1.76087	4.75	n.a.	n.a.								88.2812	1.30978	100.885	10.5263	27.5437	143.363	n.a.	126.923
631	Brunei, KBFSC	YG KB02-108	minor	paratype	1.28261	1.43478	1.27174	0.123913	0.112769	0.461538	0.384615	0.333333	0.344942	1.59375	1.82609	5.0625	0.225539	0.225539								89.3939	1.3587	99.1525	9.74359	26.8938	142.373	33.1993	120
632	Brunei, KBFSC	YG KB02-108	minor	paratype	1.28261	1.43478	1.28261	0.123913	0.0995025	0.448718	0.371795	0.269231	0.364842	1.6875	1.875	5.125	n.a.	n.a.								89.3939	1.3587	100	9.66102	28.4453	146.186	n.a.	120.69
633	Brunei, KBFSC	YG KB02-108	minor	paratype	1.29348	1.41304	1.32609	0.123913	0.106136	0.448718	0.384615	0.320513	0.351575	1.59375	1.80978	4.9375	n.a.	n.a.								91.5385	1.35326	102.521	9.34426	27.1806	139.916	n.a.	116.667
634	Brunei, KBFSC	YG KB02-108	minor	paratype	1.28261	1.38043	1.23913	0.123913	0.119403	0.448718	0.371795	0.294872	0.351575	1.5625	1.76087	5	n.a.	n.a.								92.9134	1.33152	96.6102	10	27.411	137.288	n.a.	120.69
635	Brunei, KBFSC	YG KB02-108	minor	paratype	1.22826	1.30435	1.26087	0.113043	0.0995025	0.410256	0.333333	0.282051	0.358209	1.5625	1.72826	5.0625	0.212272	0.232172								94.1667	1.2663	102.655	8.96552	29.1639	140.708	35.0978	123.077
636	Brunei, KBFSC	YG KB02-108	minor	paratype	1.26087	1.38043	1.28261	0.123913	0.092869	n.a.	n.a.	n.a.	0.358209	1.5	1.77717	4.875	0.218905	0.232172								91.3386	1.32065	101.724	9.66102	28.4097	140.948	34.1557	n.a.
637	Brunei, KBFSC	YG KB02-108	minor	paratype	1.23913	1.3913	1.28261	0.123913	0.106136	n.a.	n.a.	n.a.	0.358209	1.65625	1.79348	5.09375	n.a.	n.a.								89.0625	1.31522	103.509	9.66102	28.9081	144.737	n.a.	n.a.
640	Brunei, KBFSC	YG 2025	minor	paratype	1.23913	1.3913	1.27174	0.123913	0.13267	0.461538	0.378205	0.294872	0.351575	1.63043	1.8587	5.28261	0	n.a.								89.0625	1.31522	102.632	9.74359	28.3728	150	n.a.	122.034
641	Brunei, KBFSC	YG 2025	minor	paratype	1.41304	1.63043	1.34783	0.130435	0.0995025	0.5	0.435897	0.346154	0.384743	1.8913	1.95652	5.86957	0.238806	0.245439								86.6667	1.52174	95.3846	9.67742	27.228	138.462	31.8218	114.706
642	Brunei, KBFSC	YG 2025	minor	paratype	1.34783	1.5	1.30435	0.130435	0.119403	0.5	0.423077	0.371795	0.384743	1.82609	1.8913	5.47826	0.212272	0.232172								89.8551	1.42391	96.7742	10	28.5454	140.323	31.2129	118.182
643	Brunei, KBFSC	YG 2025	minor	paratype	1.36957	1.47826	1.28261	0.130435	0.106136	0.487179	0.384615	0.346154	0.364842	1.76087	1.92391	5.28261	n.a.	n.a.								92.6471	1.42391	93.6508	10.1695	26.6393	140.476	n.a.	126.667
858	Brunei, KBFSC	YG T-trail (202)	minor	paratype	1.34783	1.52174	1.26087	0.130435	0.092869	0.487179	0.410256	0.346154	0.364842	1.82609	1.92391	5.54348	n.a.	n.a.								88.5714	1.43478	93.5484	10.3448	27.069	142.742	n.a.	118.75
859	Brunei, KBFSC	YG T-trail (202)	minor	paratype	1.54348	1.73913	1.3913	0.15	0.106136	0.564103	0.435897	0.320513	0.431177	2.21739	2.08696	6.19565	n.a.	n.a.								88.75	1.6413	90.1408	10.7812	27.9354	135.211	n.a.	129.412
860	Brunei, KBFSC	YG T-trail (202)	minor	paratype	1.28261	1.43478	1.26087	0.119565	0.106136	0.474359	0.410256	0.320513	0.364842	1.79348	1.82609	5.25	n.a.	n.a.								89.3939	1.3587	98.3051	9.48276	28.4453	142.373	n.a.	115.625
861	Brunei, KBFSC	YG T-trail (202)	minor	paratype	1.30435	1.45652	1.29348	0.123913	0.119403	0.448718	0.384615	0.282051	0.378109	1.76087	1.92391	5.28261	n.a.	n.a.								89.5522	1.38043	99.1667	9.57983	28.9884	147.5	n.a.	116.667
862	Brunei, KBFSC	YG T-trail (202)	minor	paratype	1.44565	1.63043	1.34783	0.136957	0.185738	0.512821	0.423077	0.333333	0.411277	1.95652	2.02174	6.13043	0.225539	0.199005								88.6667	1.53804	93.2331	10.1613	28.4492	139.85	27.6029	121.212
867	Brunei, KBFSC	YG-2 (73)	minor	paratype	1.42391	1.6087	1.32609	0.136957	0.172471	0.512821	0.384615	0.333333	0.384743	2.02174	2.02174	6.06522	n.a.	n.a.								88.5135	1.5163	93.1298	10.3279	27.0201	141.985	n.a.	133.333
868	Brunei, KBFSC	YG-2 (73)	minor	paratype	1.41304	1.6087	1.34783	0.136957	0.0995025	n.a.	n.a.	n.a.	0.39801	2.02174	1.95652	6.52174	n.a.	n.a.								87.8378	1.51087	95.3846	10.1613	28.1669	138.462	n.a.	n.a.
869	Brunei, KBFSC	YG-2 (73)	minor	paratype	1.56522	1.76087	1.3913	0.143478	0.0995025	0.564103	0.448718	0.384615	0.41791	1.8913	1.92391	6	0.232172	0.252073								88.8889	1.66304	88.8889	10.3125	26.6998	122.917	29.118	125.714
870	Brunei, KBFSC	YG-2 (73)	minor	paratype	1.36957	1.6087	1.34783	0.130435	0.159204	0.512821	0.423077	0.333333	0.391376	2.08696	1.98913	6.06522	n.a.	n.a.								85.1351	1.48913	98.4127	9.67742	28.5767	145.238	n.a.	121.212
871	Brunei, KBFSC	YG-2 (73)	minor	paratype	1.47826	1.69565	1.3913	0.130435	0.13267	0.512821	0.448718	0.371795	0.411277	2.08696	1.98913	6.13043	n.a.	n.a.								87.1795	1.58696	94.1176	9.375	27.8217	134.559	n.a.	114.286
872	Brunei, KBFSC	YG-2 (49)	minor	paratype	1.45652	1.69565	1.34783	0.143478	0.165837	0.512821	0.410256	0.384615	0.404643	2.08696	1.98913	6	n.a.	n.a.								85.8974	1.57609	92.5373	10.6452	27.7815	136.567	n.a.	125
873	Brunei, KBFSC	YG-2 (49)	minor	paratype	1.46739	1.69565	1.34783	0.15	0.145937	0.525641	0.423077	0.384615	0.39801	2.08696	1.97283	5.93478	0.218905	0.252073								86.5385	1.58152	91.8519	11.129	27.1236	134.444	29.7801	124.242
874	Brunei, KBFSC	YG-2 (49)	minor	paratype	1.3913	1.58696	1.36957	0.143478	0.165837	0.487179	0.397436	0.358974	0.391376	1.92391	1.92391	5.6087	n.a.	n.a.								87.6712	1.48913	98.4375	10.4762	28.1302	138.281	n.a.	122.581
875	Brunei, KBFSC	YG-2 (49)	minor	paratype	1.42391	1.58696	1.32609	0.136957	0.13267	0.5	0.435897	0.346154	0.378109	1.95652	1.95652	5.86957	0.218905	0.258706								89.726	1.50543	93.1298	10.3279	26.5543	137.405	31.7258	114.706
876	Brunei, KBFSC	YG-2 (49)	minor	paratype	1.36957	1.52174	1.31522	0.136957	0.112769	n.a.	0.371795	0.346154	0.378109	1.8913	1.97283	5.21739	n.a.	n.a.								90	1.44565	96.0317	10.4132	27.608	144.048	n.a.	n.a.
877	Brunei, KBFSC	YG-2 (49)	minor	paratype	1.3913	1.56522	1.32609	0.130435	0.119403	0.525641	0.410256	0.371795	0.39801	1.95652	1.92391	6.06522	0.212272	0.232172								88.8889	1.47826	95.3125	9.83607	28.607	138.281	30.0654	128.125
878	Brunei, KBFSC	YG-2 (49)	minor	paratype	1.5	1.72826	1.32609	0.163043	0.112769	0.525641	0.423077	0.384615	0.424544	2.15217	1.98913	6.32609	n.a.	n.a.								86.7925	1.61413	88.4058	12.2951	28.3029	132.609	n.a.	124.242
956	Brunei, KBFSC		minor	paratype	1.21739	1.36957	1.26087	0.117391	0.0995025	0.442308	0.384615	0.307692	0.331675	1.63043	1.79348	4.95652	n.a.	n.a.								88.8889	1.29348	103.571	9.31034	27.2447	147.321	n.a.	115
957	Brunei, KBFSC		minor	paratype	1.40217	1.54348	1.30435	0.136957	0.112769	0.525641	0.435897	0.346154	0.384743	1.8913	1.95652	5.41304	0.245439	0.232172								90.8451	1.47283	93.0233	10.5	27.439	139.535	32.4283	120.588
1648	Thailand, Chumphon	WJT02-TH0116	minor	paratype	1.54348	1.71739	1.34783	0.15	0.185738	n.a.	n.a.	n.a.	0.41791	2.08696	1.98913	5.96739	0.199005	0.225539								89.8734	1.63043	87.3239	11.129	27.0759	128.873	n.a.	n.a.
1649	Thailand, Chumphon	WJT02-TH0116	minor	paratype	1.3913	1.56522	1.30435	0.15	0.15257	0.474359	0.384615	0.282051	0.404643	2.02174	1.8913	6.06522	n.a.	n.a.								88.8889	1.47826	93.75	11.5	29.0837	135.938	n.a.	123.333
1650	Thailand, Chumphon	WJT02-TH0116	minor	paratype	1.47826	1.58696	1.30435	0.143478	0.145937	0.5	0.410256	0.294872	0.39801	1.95652	1.95652	6.03261	n.a.	n.a.								93.1507	1.53261	88.2353	11	26.9242	132.353	n.a.	121.875
1651	Thailand, Chumphon	WJT02-TH0116	minor	paratype	1.3913	1.56522	1.32609	0.15	0.15257	0.474359	n.a.	n.a.	0.39801	1.8913	1.97283	5.93478	0.179104	0.225539								88.8889	1.47826	95.3125	11.3115	28.607	141.797	27.3729	n.a.
720	Malaysia, Kelantan		minor	paratype	1.34783	1.58696	1.28261	0.130435	0.165837	n.a.	n.a.	0.269231	0.371476	1.8913	1.8587	5.73913	n.a.	n.a.								84.9315	1.46739	95.1613	10.1695	27.5611	137.903	n.a.	n.a.
721	Malaysia, Kelantan		minor	paratype	1.38043	1.57609	1.23913	0.130435	0.172471	n.a.	0.397436	0.282051	0.384743	1.8587	1.8587	5.6413	n.a.	n.a.								87.5862	1.47826	89.7638	10.5263	27.8711	134.646	n.a.	119.355
722	Malaysia, Kelantan		minor	paratype	1.36957	1.54348	1.26087	0.136957	0.159204	n.a.	0.358974	0.282051	0.378109	1.8913	1.8913	5.86957	n.a.	n.a.								88.7324	1.45652	92.0635	10.8621	27.608	138.095	n.a.	n.a.
723	Malaysia, Kelantan		minor	paratype	1.3913	1.6087	1.29348	0.136957	0.165837	n.a.	n.a.	n.a.	0.371476	1.8913	1.92391	5.6087	n.a.	n.a.								86.4865	1.5	92.9688	10.5882	26.6998	138.281	n.a.	n.a.
724	Malaysia, Kelantan		minor	paratype	1.32609	1.47826	1.26087	0.130435	0.172471	n.a.	n.a.	n.a.	0.358209	1.76087	1.8913	5.41304	0.225539	0.238806								89.7059	1.40217	95.082	10.3448	27.0125	142.623	33.1161	n.a.

## Sheet: activity
Date	Observation time		Number of ants		Weather			Note
	Start	End	in	out	Temp, °C	Atm. pressure, bar	Overcast & precipitation
2015-11-14	17:55:00	18:25:00	5	7	26.2	995.8	Cloudy, getting dark	[1]
2015-11-14	16:00:00	16:30:00	33	28	25.4	994.5	Partly cloudy, after heavy rain
2015-11-15	08:20:00	08:50:00	37	31	28.6	997.5	Sunny
2015-11-15	06:30:00	07:00:00	16	22	24.5	996.5	Cloudy, dry
2015-11-16	14:50:00	15:20:00	25	21	28	994.8	Overcast, breeze
2015-11-16	08:30:00	09:00:00	39	33	26.5	997.6	Sunny, slightly overcast
2015-11-17	11:30:00	12:00:00	43	42	27.8	998.5	Overcast, light rain
2015-11-17	08:10:00	08:40:00	44	48	27.5	998.5	Sunny
2015-11-20	12:10:00	12:40:00	43	45	28.5	996	Overcast, no rain
2015-11-21	13:30:00	14:00:00	54	51	27.7	994.2	Partly cloudy	[2,3]
2015-11-21	07:40:00	08:10:00	25	33	25	998.2	Sunny
2015-11-22	17:00:00	17:30:00	4	2	27.1	993.4	Partly cloudy, rain starts	[1]
2015-11-23	09:00:00	09:30:00	13	8	26.6	998.1	Sunny
2015-11-24	09:00:00	09:30:00	28	33	26.3	998.2	Partly cloudy
2015-11-25	16:30:00	17:00:00	26	30	25.8	993.6	Partly cloudy
2015-11-25	08:30:00	09:00:00	17	15	25	997.6	Sunny	[2]
2015-11-26	09:30:00	10:00:00	26	30	27.1	997.6	Sunny
2015-11-27	08:00:00	08:30:00	38	39	26.7	998	Sunny
2015-11-28	07:40:00	08:10:00	5	10	24.2	1000	Partly cloudy
2015-11-29	16:00:00	16:30:00	48	44	27.3	996.7	Partly cloudy
2015-11-29	07:45:00	08:15:00	2	3	24.4	1001	Sunny
2015-11-30	15:00:00	15:30:00	38	49	27.6	995.7	Partly cloudy
[1] young queens and males left the nest (nuptial flight)
[2] some minor workers were not allowed to enter the nest
[3] several larvae were moved out from the nest

## Sheet: accession numbers
List of sequence accession numbers in NCBI GenBank. * nucleotide sequences from NCBI GenBank
TUCIM	Other IDs	Organism	Material	ng/µl	coI	coII	cytB	cad	matK	16S rRNA
5053		C. explodens sp. n.	Legs of 2 minor workers	14.7	MF993252	MF993269	MF993286	MF993304	-	-
5056		C. explodens sp. n.	Legs of 2 minor workers	19.7	MF993253	MF993270	MF993287	MF993305	-	-
5080		C. explodens sp. n.	Legs of 2 minor workers	10.4	MF993254	MF993271	MF993288	MF993306	-	-
5098		C. explodens sp. n.	Legs of 3 minor workers	8.6	MF993256	MF993273	MF993290	MF993308	-	-
5104		C. explodens sp. n.	Legs of 3 minor workers	16.6	MF993257	MF993274	MF993291	MF993309	-	-
5148		C. explodens sp. n.	Legs of 2 minor workers	6	MF993258	MF993275	MF993292	MF993310	-	-
5185		C. explodens sp. n.	Legs of 3 minor workers	7.3	MF993259	MF993276	MF993293	-	-	-
5205		C. explodens sp. n.	Legs of 4 minor workers	29.8	MF993260	MF993277	MF993294	MF993311	-	-
6600		C. explodens sp. n.	Legs of 1 minor worker	8	-	MF993284	-	-	-	-
5855		C. explodens sp. n.	3 legs, major worker	16.9	MF993262	MF993278	MF993297	MF993314	-	-
5856		C. explodens sp. n.	Legs of 3 minor workers	28.2	MF993263	MF993279	MF993298	MF993315	-	-
5942		C. explodens sp. n.	Minor workers	34.3	MF993264	MF993280	MF993299	MF993316	-	-
5943		C. explodens sp. n.	Minor workers	142.1	MF993265	MF993281	MF993300	-	-	-
	YG*	C. explodens sp. n.	n.a.	n.a.	EF634201		-	-	-	-
6461		C. badia	12 legs of minor workers	21.3	MF993266	MF993282	MF993301	MF993317	-	-
6463		C. badia	Legs of 1 male	5.4	MF993267	MF993283	MF993302	MF993318	-	-
6601		C. badia	6 legs of minor workers	17.91	MF993268	MF993285	MF993303	MF993319	-	-
5698		C. nr. saundersi	3 legs, mermithogyne	50.1	KU975365.1	KU975366.1	MF993296	MF993313	-	-
	CH*	C. cf. cylindrica	n.a.	n.a.	EF634198		-	-	-	-
5086		C. cylindrica	Legs of 3 minor workers	26	MF993255	MF993272	MF993289	MF993307	-	-
5300	CAMP004	C. aruensis	Brood	169.1	MF993261	-	MF993295	MF993312	-	-
	Cflor36*	Camponotus floridanus	n.a.	n.a.	AY334397	-	-	-	-	-
7194		Camponophilus sp.	1 specimen	281.8	MG582639	-	-	-	-	-
5514		Shorea johorensis	Leaf 6b		-	-	-	-	MF993320	-
7179		Uncultured bacteria cf. Blochmannia	C. explodens sp. n.		-	-	-	-	-	MF996752
